# Supplementary material for: Exploratory bioinformatics investigation reveals importance of “junk” DNA in early embryo development
Source: BMC Genomics. 2017 Feb 23;18:200. doi: 10.1186/s12864-017-3566-0 (PMC5324221; doi:10.1186/s12864-017-3566-0)
Supplement: Additional file 1: — Table S1. Stage-specific expression level of 36882 genes, calculated using the formula log2 (FPKM + 1). Table S2. Gene lists of 10 gene clusters defined in Figure 1B. Table S3. Expression levels of transposable elements in mouse embryos at different stages. Table S4. List of all repetitive elements (REs) in the mouse genome with repeat name, repeat family, and repeat class. Table S5. Frequencies of REs in the promoters of different gene clusters. Table S6. List of 117 genes that contain ERVL elements in promoters and show an expression pattern similar to these LTRs. (XLSX 4556 kb) [file 12864_2017_3566_MOESM1_ESM.xlsx]

## Sheet: S1  Expression log2(FPKM+1)
	Zygote	early2cell	mid2cell	late2cell	4cell	8cell	16cell	earlyblast	midblast	lateblast
Zzz3	4.42961	5.55038	4.99644	5.20292	4.51574	4.31946	3.87528	2.08284	2.7516	2.95398
Zzef1	2.53909	2.33008	2.94629	3.59468	3.49552	2.59448	2.22838	2.20751	3.12314	2.74918
Zyx	3.31429	2.82019	2.02703	1.09385	0.226431	0.661992	0.563457	3.1212	3.46289	6.13479
Zyg11b	2.05891	2.00904	3.4289	3.70719	2.48744	1.64674	1.04311	1.46203	2.20321	1.36219
Zyg11a	0.423699	0.954938	3.18509	3.51473	3.09443	2.09254	1.36065	1.28183	1.47327	0.786619
Zxdc	3.96866	3.91076	1.62616	0.81796	0.968564	0.627224	0.972591	0.823034	1.55316	1.13603
Zxdb	0.52075	0.581931	0.112135	0.236734	0.171662	0.030219	0.0660534	0.000554354	0.0279773	0.00769655
Zxda	0	0	0	0	0	0	0	0	0	0
Zwint	5.00048	4.82328	4.05905	3.46273	4.50376	5.19278	5.40726	6.66537	6.33776	6.34358
Zwilch	6.00762	6.24685	5.23772	4.94267	4.71971	4.78948	5.17871	4.72646	5.35531	3.81341
Zw10	5.87842	6.6473	4.20328	3.16155	2.49867	2.27321	2.59985	2.83321	3.55465	3.00448
Zufsp	5.60706	5.86461	1.97983	1.46675	1.59809	2.52001	2.66758	2.09032	2.91489	2.06528
Zswim8	2.25235	2.53496	0.406997	0.567826	0.513219	0.544248	0.282951	0.455203	0.568573	1.12611
Zswim7	5.15652	3.864	1.78529	1.32793	0.456651	0.869721	0.934237	3.51616	3.49952	2.21274
Zswim6	2.02102	1.22078	1.48437	0.824904	1.54432	0.237831	0.390317	0.164003	0.152405	0.463305
Zswim5	2.01407	3.44192	1.12681	0.331132	0.331055	0.25558	0.393426	0.205203	0.204735	0.333204
Zswim4	4.53742	5.31833	4.47967	4.58835	2.78432	1.30779	0.977425	0.633706	0.677676	0.66006
Zswim3	8.25668	7.77543	5.99601	6.73737	4.24095	2.77889	1.99855	1.53824	1.7335	1.51827
Zswim2	0	0.420605	4.46219	5.01888	1.74846	0.0380101	0	0	0.00105344	0
Zswim1	1.27725	2.71147	5.16483	4.81535	4.28814	2.84743	3.00717	2.60805	3.96639	2.95281
Zscan5b	3.13588	4.15922	8.65892	9.19336	7.29328	3.74019	2.96969	0.484154	0.54726	0.0344095
Zscan4f	0	0.816053	5.03766	3.35515	0.765259	0.0249352	0.00103265	0	0	0
Zscan4e	0	0	0.393047	0.884834	0.099942	0	0	0	0	0
Zscan4d	0	1.07668	5.05767	4.16403	0.573719	0.0464316	0.00103815	0	0	0.00231076
Zscan4c	0	0.356989	4.37654	3.37192	0.403359	0.0118021	0	0	0	0
Zscan4b	0	0.160382	2.97904	1.68974	0.164407	0.0173646	0	0	0	0
Zscan30	0.0334874	0	0.144274	0.121535	2.56691e-06	0.0228321	0.0265391	0.0440475	0.065069	0.338591
Zscan29	2.04684	2.51924	2.99119	3.64946	1.80729	1.41262	0.910495	0.545217	0.466436	1.33269
Zscan26	1.16055	1.85825	0.311193	2.03313	3.28274	1.5192	1.27161	2.21582	2.14012	3.298
Zscan25	0.0497983	1.16549	0.229421	1.25725	1.44328	0.738792	0.421334	0.279253	0.386761	0.397822
Zscan22	0.103447	0.360758	0.00438608	0.17416	1.76074	0.57923	0.225268	0.718415	0.461701	0.569319
Zscan21	4.66901	5.10498	4.03474	4.74424	4.34318	2.6939	2.63787	2.37863	3.2522	1.79682
Zscan20	3.07883	3.75714	1.01085	1.02146	1.28071	0.160119	0.416697	0.430434	0.515647	0.217005
Zscan2	1.47129	0.278975	0.03906	0.143472	0.137015	0.0363291	0.0457927	0.0386686	0.0614008	0.0152214
Zscan18	1.93286	1.21964	0.459501	0.0145643	0.260589	0.561177	0.451285	0.397355	0.340172	0.395533
Zscan12	2.50618	2.69573	1.05228	0.946068	0.898195	0.267062	0.451598	0.907421	0.931639	1.31734
Zscan10	0.86367	0.630859	4.56532	5.26642	5.41302	2.34551	0.680863	1.22925	1.83036	1.92764
Zrsr2	5.70283	3.60928	3.23652	3.78486	3.11701	1.61642	2.16309	3.65114	2.48609	1.91503
Zranb3	4.3246	4.43839	4.57474	4.52723	3.34047	1.90801	1.36414	2.34344	2.62951	2.16421
Zranb2	4.77803	4.99365	3.72653	3.3022	4.72439	4.70462	4.69481	4.02001	4.16639	4.29482
Zranb1	6.24851	6.65625	6.16101	5.21133	3.81683	2.37615	2.6683	1.96999	2.47454	2.35337
Zpld1	0.937627	0.773969	0.561879	0.0511331	0	0.00045737	0	0	0.00198781	0
Zpbp2	0.542906	1.14693	0.813757	0.877817	0.209771	0.141373	0.319895	0.299028	0.772173	0.355523
Zpbp	0.20535	0	0	0	0.00148285	0.0701912	0	0.0587666	0.0477401	0.010502
Zp3r	0.656107	1.38575	0.269681	0.0373573	0	0	0.00171223	0	0.00157742	0.0183008
Zp3	8.4852	7.48676	7.39489	7.22618	4.83299	3.67675	2.39786	0.735378	0.285277	0.574493
Zp2	6.26498	6.38318	5.3594	4.07939	3.19972	1.5454	0.898427	0.136798	0.107804	0.0795442
Zp1	6.87544	6.02603	4.20631	2.99325	1.62556	0.785645	0.705112	0.0136174	0.0501915	0
Znrf4	0	0	0	0	0	0	0	0	0.0015358	0
Znrf3	1.97008	2.35818	2.04912	2.00841	2.61095	1.12793	1.03983	1.20007	1.06727	0.857156
Znrf2	5.05874	4.80016	3.75718	4.14702	3.65462	3.0336	2.95072	2.88813	3.81779	2.81294
Znrf1	3.05348	2.73707	2.41516	2.86068	5.13094	3.70658	3.14159	1.19209	1.93739	1.26092
Znrd1as	4.29175	4.28335	1.06739	1.14384	1.20901	2.05635	1.58805	2.08594	2.1536	2.52028
ZNRD1.AS1_2	6.68462	8.76297	1.37002	1.53654	0.695787	3.3033	2.64304	3.41499	3.26596	3.57955
Znrd1	5.5106	4.8968	6.99992	8.09268	7.6283	7.52954	6.95176	7.23522	6.98245	6.70164
Znhit6	5.41023	4.7944	5.9028	6.42254	6.61116	4.85879	4.19077	3.78125	4.22854	3.66618
Znhit3	3.96734	3.71166	9.44586	9.62531	9.39935	7.91993	7.656	7.46809	6.82223	6.75588
Znhit2	3.50047	1.01732	5.74527	6.29134	4.19334	1.02157	0.937583	0.712402	1.02065	0.893771
Znhit1	3.42961	1.8584	0.527808	2.50928	5.97787	6.14683	5.7936	4.98169	4.82591	4.62208
ZNFX1.AS1_2	0	0.914553	1.32172	1.1993	0	0	0.180547	0	0.497809	0
Znfx1	7.42741	7.80361	5.25469	3.02652	1.56113	0.81802	0.533196	0.738575	0.986838	0.396763
Zmynd8	6.46891	6.50788	4.72151	4.74464	4.98321	3.82132	3.38177	4.25868	4.28246	4.74547
Zmynd19	7.2652	6.69453	7.30165	6.71919	6.1196	4.40729	3.37797	1.98853	1.81102	2.36176
Zmynd15	0	0.060802	0.939067	0.555676	0	0.0597741	0	0.0829399	0.00382639	0.0635503
Zmynd12	0.170226	0.383045	0.130902	0.260428	0.0380644	0.00898538	0.0466908	0.189425	0.0721522	0.00454358
Zmynd11	1.32493	2.76108	1.09754	0.625491	0.389727	1.08035	0.3882	0.316615	0.435439	0.104006
Zmynd10	2.46397	2.67545	0.629024	0.0895548	0	0.107374	0.202158	0	0.044333	0.0458068
Zmym5	0.688511	1.04414	3.0607	1.73605	2.13518	1.27681	1.44236	1.92858	2.33263	1.70687
Zmym4	1.04191	2.17874	1.93128	1.3675	1.46094	0.390692	0.358432	0.603167	0.360061	0.160983
Zmym3	6.48393	6.15656	5.46782	3.90234	4.61335	4.96222	2.75349	2.38913	3.09397	1.68633
Zmym2	0	0	1.12788	2.09954	0.791935	0.433679	0.462733	0.536624	0.629585	0.678251
Zmym1	7.15575	6.31634	6.51288	6.34406	5.31493	4.63924	4.78343	4.47675	5.17277	3.88439
Zmiz2	5.95239	6.14538	5.16678	4.15065	2.57763	3.5184	3.26803	2.48514	3.39472	2.77166
Zmiz1os1	0	0	0	0.014947	0	0.00750085	0	0.00153968	0.00166203	0.00170509
Zmiz1	3.57228	4.19793	2.62872	4.20564	4.88783	4.33449	4.01653	4.30905	5.04394	4.44216
Zmat5	2.85191	1.34081	4.96413	4.95913	4.8121	6.68746	6.51234	6.23379	5.01823	4.77869
Zmat4	4.64177	5.101	3.11326	1.4344	0.334648	0.00842456	0.0357075	0	0.0414093	0.0043684
Zmat3	0.430458	0.648098	0.399396	0.182623	0.567697	1.03128	0.422734	0.226464	0.333754	0.384946
Zmat2	9.10036	8.03914	6.98769	7.16256	6.40024	6.01342	6.23656	6.61545	6.51725	6.27271
Zmat1	0.487169	1.16541	0.630749	0.44343	0.390993	0.275869	0.36474	0.505995	0.444932	0.474464
Zkscan8	2.41347	2.73662	0.375386	0.504012	0.568411	0.0688458	0.0329541	0.390833	0.398958	0.326704
Zkscan7	0.447	0.911976	0.200554	0.486739	0.164938	0.211413	0.102383	0.300418	0.197907	0.0241552
Zkscan6	5.77185	6.43083	3.72081	2.11038	1.75677	1.28697	0.908294	0.605148	1.12704	0.645393
Zkscan5	5.60621	5.50687	4.00195	3.72567	2.29918	1.13383	0.884215	0.87562	1.34093	0.908564
Zkscan4	0	0	0.365827	0.558733	0.352	0.0100338	0	0	0.000546593	0
Zkscan3	4.10881	5.63524	5.10548	2.92101	2.65288	0.832915	0.568028	0.624652	1.63648	1.27087
Zkscan2	0	0	0.0162106	0.00137679	0	0	0	0	0.000313188	0
Zkscan17	4.43566	4.93168	3.51154	3.4004	2.49555	1.17669	0.297671	1.44995	1.58686	2.20745
Zkscan16	2.88155	1.99401	0.426542	0.0255641	0.269925	0	0.0176808	0.00110053	0.00557238	0
Zkscan14	5.45773	4.93236	3.43465	4.71962	3.92117	2.46989	1.64504	0.616926	1.10775	0.618355
Zkscan1	2.42184	3.23955	2.61006	3.35596	2.86606	0.919845	0.597386	1.01972	0.943834	0.921085
Zim1	0.475476	1.61571	0.46177	0.367101	0	0	0.000401463	0.0759331	0.00108711	0
Zik1	1.1543	1.15739	0.445653	0.0843441	0	0.138146	0.0357098	0.0519435	0.125227	0.341447
Zic5	0.221439	0.402829	0.245468	0.55724	0.00660925	0.0430218	0.0645592	0.6342	0.51422	0.516859
Zic4	0	0.273093	0.186114	0.017533	0.00116543	0.00741903	0.00874658	0.00330025	0.0160394	0.00256736
Zic3	0.0541476	0.0254282	1.41373	0.71763	0.0445794	0.00883215	0.00158588	0.0048645	0.00337495	0.328675
Zic2	0.800709	0.173061	0	0.139184	0.00340498	0.00266509	0.00149599	0.0170974	0.0206457	0.0880503
Zic1	0.0804365	0.143761	0.12999	0.0295023	0.0300323	0.024966	0.0339112	0.0184652	0.0219796	0.0331998
Zhx2	0	0.00302804	0.015281	0.0458144	0.00165456	0.0272336	0.00060357	0.00130706	0.00300962	0.00423127
Zglp1	3.26941	2.04288	0.910682	0.573312	0	0.160198	0.392822	0.0239052	0.12353	0.194461
Zg16	0.937183	0.879674	0	0	0	0	0.0455271	0	0	0
Zfyve9	0.270258	0.309849	0.0760167	0.118745	0.179211	0.608488	0.126429	0.489578	0.158817	0.11762
Zfyve28	3.03895	3.53714	2.05467	1.24653	0.730678	0.503202	0.637327	0.419001	0.503813	0.467834
Zfyve27	0.367062	0.873025	1.6926	2.99155	4.08263	2.51627	1.74374	1.02265	1.55215	0.855434
Zfyve26	4.30866	5.1766	4.49876	2.95386	2.55431	3.33469	2.87035	2.38911	3.47867	2.71873
Zfyve21	8.34553	8.02068	5.70127	3.54983	0.713541	1.67513	1.46642	3.82442	2.94942	4.08912
Zfyve20	3.06643	3.64711	4.79342	5.7877	4.48688	2.91952	2.33507	1.35484	1.52659	1.62866
Zfyve19	4.11038	4.02533	1.90522	1.56595	1.50551	1.7626	2.03083	3.46718	3.286	2.58597
Zfyve16	0.1024	0.148967	4.59625	1.65124	0.956918	0.415923	0.122668	0.0149601	0.0649547	0
Zfyve1	0	0	0	0	0	0	0.271589	0	0.133294	0
Zfy2	0	0.221841	1.53744	0.0929725	0.257873	0.0829979	0	0.0753316	0.0685027	0.0289922
Zfy1	0	0.0140487	1.19211	0.23484	0.00522764	0.00152272	0.0368251	0.0781502	0.209412	0.0518921
Zfx	0.279603	0.67734	5.72046	6.27208	5.21598	3.53523	2.43359	1.91539	2.00093	2.02344
Zfr2	0.41474	0.278646	0.0737972	0.0844302	0.236394	0.0450646	0.0544751	0.0477693	0.0688872	0.0526159
Zfr	9.35553	9.31696	7.77528	6.47035	5.8229	4.44498	5.37247	5.03623	5.12702	5.16919
Zfpm2	0.524984	0.853309	0.0102334	0.298785	0.00897925	0.00437973	0.00242097	0	0.00371739	0
Zfp97	0	0	0	0	0.362659	0.166568	0.105924	0	0.0954457	0
Zfp964	0.93233	0.914129	0.274462	0.195525	0.0966842	0.0019993	0	0	0.00148616	0
Zfp961	2.78589	3.30597	4.94737	5.45662	4.4898	3.29827	3.40107	4.02118	3.66852	3.95534
Zfp960	0	0.00656086	0.0552687	0.141154	0.0634959	0.386755	0.917791	0.53544	0.605381	0.398186
Zfp959	0.939608	0.766053	0.158315	0.319595	0.688786	0.31172	0.353148	0.445341	0.370219	0.356243
Zfp958	3.2724	4.51446	3.33487	5.02094	3.57471	3.67314	2.35798	2.38462	3.3186	2.19848
Zfp957	7.54312	7.74473	5.72298	4.71597	1.58105	0.283089	0.244305	0	0.0674948	0.00130411
Zfp955b	4.43414	4.57963	1.34753	0.915226	2.09736	1.10151	0.889414	1.2062	1.34263	0.457851
Zfp951	4.47988	5.15382	3.47458	4.03915	4.00641	4.89573	5.18652	2.95131	3.45789	3.36519
Zfp949	1.41604	1.76834	5.13454	4.54368	3.66213	1.93704	2.22446	1.95383	2.16757	1.46825
Zfp948	0	0.398712	0.597463	0.108507	1.26154	0	0	0	0	0
Zfp946	1.40225	1.88703	1.37284	0.0621814	0.183685	0.133812	0.0179254	0.223728	0.420229	0.121197
Zfp945	0.164383	0.314915	0.124181	0.1018	0.0047979	0.138845	0.0222833	0.0475415	0.0930727	0.061472
Zfp944	3.05161	3.96035	3.63564	2.49136	1.67617	0.984286	0.639269	0.595384	0.764148	1.49329
Zfp943	2.75904	3.62927	2.41922	0.884631	0.896668	0.341776	0.457256	0.487699	0.880296	0.596253
Zfp941	0.193438	0.16046	0.606591	0.349726	0.372054	0.175435	0.122454	0.209496	0.348641	0.145911
Zfp940	2.07616	2.78767	2.00652	1.55839	0.71731	0.536794	0.540659	0.862083	0.621874	0.876311
Zfp939	4.85848	4.57044	5.35407	5.27669	4.11368	3.76476	2.39682	1.0133	1.04068	0.265497
Zfp938	1.52813	0.0579962	0.106117	0.0389533	0.373985	0.249741	0.279903	0.799018	0.474612	0.523472
Zfp937	0	1.83357	0.687473	3.34621	1.30908	1.0056	0.736734	0.395494	1.01858	0.138756
Zfp936	2.18244	3.47814	4.61018	5.75609	2.49643	0.498131	0.349424	0.866301	0.435464	0.331816
Zfp935	0	0	0	0	0	0.0453686	0.178574	0	0.0196773	0
Zfp932	0.189133	0	0.00578417	0.0212444	0.151891	0.0366292	0.154702	0.000950423	0.0286482	0.0550142
Zfp931	2.74559	3.47544	1.90945	0.817247	0.705927	0.464519	0.435493	2.29334	2.70458	2.25533
Zfp930	2.62099	3.13137	0.594131	1.61518	0.951664	1.81402	1.8972	1.35511	2.04861	1.59724
Zfp93	2.93223	3.76354	1.22751	1.07712	0.200589	0.746438	1.30075	0.440789	0.831196	0.883203
Zfp92	3.14924	3.79127	1.50485	0.58079	0.428095	0.00755894	0.10851	0.00154035	0.0192181	0.00360967
Zfp90	3.30629	2.28253	0.508056	0.167763	0	0.045082	0.162671	0.129363	0.0128458	0.124323
Zfp9	0.0731708	0.0843415	0.508065	0.979322	0.171822	0.276898	0.488796	0.35392	0.389583	0.336127
Zfp874a	1.27103	1.72617	2.3537	2.3042	3.95858	1.34764	1.61527	2.07548	2.17581	1.77218
Zfp873	0	0	0.266691	0.00932004	0.107758	0.141484	0.0866792	0.136402	0.147999	0.18932
Zfp872	0.00728712	0.440914	0.31223	0.047952	0.134288	0.180938	0.223688	0.0816658	0.220757	0.129258
Zfp871	0.0228344	0.034529	1.34933	1.27496	0.96393	0.879559	1.01198	1.27942	1.3679	1.05232
Zfp870	0.827758	1.68451	0.642917	0.141349	0.238588	0.337833	0.463603	0.473197	0.917752	0.605291
Zfp869	1.43759	2.18452	1.98436	2.62806	2.37702	1.70892	1.74379	1.52163	2.11808	1.45994
Zfp868	0.584295	1.13321	3.42569	3.42516	2.52215	1.503	1.71407	1.57725	2.14124	1.85127
Zfp867	0.0039664	0.337217	2.40655	0.882268	0.259532	0.192218	0.148538	0.157184	0.530425	0.00996654
Zfp853	0	0.251145	0.0128535	0	0	0	0	0	0	0
Zfp850	1.6865	1.5949	1.41857	0.463206	0.162589	0.242037	0.715966	0.764756	0.359242	0.505386
Zfp85.rs1	0.71552	0.592651	0.486381	0.255117	0.284743	0.0905889	0.0335845	0.301986	0.2161	0.364996
Zfp846	3.19195	3.86771	2.06965	1.32914	1.20785	0.694302	0.507035	0.419276	0.505015	0.672043
Zfp84	4.73165	4.95781	3.39327	2.17924	1.16799	1.41805	1.70306	0.923053	0.985654	0.855228
Zfp839	3.58067	4.42293	1.56293	1.05468	1.46333	0.673901	0.16374	0.255651	1.23739	0.479072
Zfp831	0	0.0406456	0	0.321902	0.000676075	0.0210351	0.000350852	0	0.00103078	0.00159767
Zfp830	5.31388	4.74004	3.60998	4.39632	3.64316	2.61206	2.38613	1.68365	2.50775	2.54916
Zfp827	0.0188133	0.075608	0.134984	0.179753	0.0717114	0.112378	0.114538	0.117721	0.0954867	0.0906328
Zfp825	2.40478	2.50444	1.42667	1.61686	2.70714	3.9281	3.6401	3.84878	4.13237	2.76628
Zfp821	5.82242	5.86382	6.21958	6.36757	6.27883	4.3761	4.39245	1.22798	1.98555	1.44817
Zfp820	0	0	0	0.00678344	0	0.221697	0.275819	0.186565	0.169274	0.224564
Zfp811	0	0	0.00513836	0.00929551	0	0	0	0	0.151785	0
Zfp810	0	0	0.82248	0.504886	0	0	0	0	0	0
Zfp81	0.490986	0.372344	0.532864	0.926181	1.41923	0.643106	0.646192	0.611097	0.80964	0.381185
Zfp809	2.79228	3.50077	6.50398	5.33346	4.1097	3.3815	3.0673	2.32051	3.50697	2.45315
Zfp808	0	0	0	0	0	0.00830173	0.0572588	0.128592	0.247029	0.211303
Zfp804b	0.516113	0.810354	0.616081	0.155098	0.105244	0	0	0	0.000845391	0
Zfp804a	0	0	0	0.00259792	0	0	0.000711507	0.000290032	0.000170034	0
Zfp800	1.49323	1.31384	1.83815	1.69721	2.76112	1.84679	2.12733	2.03258	1.5203	2.40216
Zfp799	0.104625	0.0278335	0.30591	0.420531	0.138687	0.337817	0.22631	0.357388	0.41643	0.246274
Zfp791	4.07194	3.15176	6.26772	5.676	2.86975	1.17719	1.13881	0.566363	0.259858	0.219317
Zfp790	1.24659	1.38583	0.908914	1.16275	0.9335	0.850635	0.680254	0.570621	1.11387	0.43539
Zfp787	2.27536	1.00712	0.589967	0.860366	1.39769	0.862048	0.561161	0.466009	0.459059	1.03166
Zfp786	0.251664	0.27389	0.220916	0.00288826	0.0597407	0.0271184	0.042917	0.118317	0.218014	0.0397824
Zfp784	1.59744	2.01522	0.285795	0.262863	0.525168	0.268258	0.000605738	0.00437546	0.11689	0.00304433
Zfp783	5.05964	5.06675	2.61778	3.65668	2.95989	1.56397	1.3073	1.43825	1.48048	1.19211
Zfp781	0	0	0.0432971	0.0182316	0.0809209	0.025883	0.0219238	0.00478966	0.0317995	0.00760488
Zfp78	3.2529	3.73726	0.681463	1.59873	0.687071	0.724663	0.302055	0.563703	0.476547	0.170073
Zfp777	3.31789	1.99284	3.17046	3.16986	3.4151	1.54382	2.01328	0.979763	2.37883	1.10052
Zfp775	1.48992	2.16047	5.1828	5.95665	4.62014	1.6244	1.02468	0.328686	0.833921	0.356605
Zfp773	0.280979	0.296532	0.0630828	0.0688369	0.0282251	0.027801	0.00190985	0.0161704	0.113257	0.0629378
Zfp772	0.830318	1.78673	6.41167	6.69002	3.83003	3.1191	2.79176	1.64951	2.1579	2.6288
Zfp771	0	0.0258159	0.600273	0.522734	0.444734	0.0410412	0.162317	0.151257	0.107057	0.0236339
Zfp770	3.29985	4.36926	3.84506	2.41516	2.00637	0.741931	0.789963	0.346585	0.647248	0.822745
Zfp768	0.314707	0.545141	0.201285	0.131869	0.357864	0.0320032	0.0770617	0.166345	0.27035	0.0345988
Zfp763	3.64835	4.00278	0.911406	1.05613	1.45494	1.03099	0.658888	1.38689	1.2431	0.938284
Zfp760	2.18701	2.21713	2.98806	1.69111	0.985775	0.0867191	0.132131	0.434561	0.505277	0.295524
Zfp759	1.35843	2.17934	1.77955	0.513729	0.287423	0.357278	0.206821	0.234052	0.444779	0.277694
Zfp758	1.4406	2.55996	2.19252	0.984976	2.27418	0.527014	0.376835	0.409688	0.463146	0.758131
Zfp750	6.79062	6.9252	3.43839	1.91883	0.264049	0.117485	0.1266	0.0404902	0.163018	0.039484
Zfp746	4.26674	3.4558	1.89946	2.90695	2.36871	1.07574	1.02741	1.21288	1.55058	1.35855
Zfp740	2.01249	2.26689	1.19148	1.39428	3.19074	2.65828	2.01106	0.794647	2.17512	1.38433
Zfp74	3.55769	4.2232	2.42849	2.23935	1.05641	0.779309	0.500829	1.00202	0.80722	1.20231
Zfp738	0	0	0	0.59087	0	0	0	0	0	0
Zfp735	4.88119	5.76554	3.16742	0.735255	0.477675	0.163526	0.0169474	0.0119569	0.0548248	0
Zfp72	0.0336405	0.0407612	0.00674892	0.0105245	0.0703155	0.232486	0.259726	0.711347	0.444532	0.473084
Zfp719	0.0386076	0.394226	0.395383	0.342432	0.267301	0.324118	0.171821	0.379581	0.765098	0.404802
Zfp715	2.34095	1.02776	1.18462	1.20573	1.34866	0.715354	0.54465	1.04619	1.13021	0.835068
Zfp712	0.384778	0.0840815	0.0147536	0.0388526	0.48278	0.0357435	0.0686207	0.324759	0.0891284	0.131575
Zfp711	0	0.157949	0.0194081	0.018656	0	0	0.00289589	0	0.000660194	0.000381214
Zfp710	0.431636	0.0357933	2.24004	3.87001	3.0727	2.22706	1.47658	1.85208	2.04029	1.54949
Zfp71.rs1	0	0	0.360088	0.37319	0	0	0	0.00383616	0.0743494	0
Zfp709	2.12438	3.09808	1.87018	1.98236	0.329872	0.0583198	0.0888529	0.153968	0.242613	0.261368
Zfp707	1.93557	2.35037	8.95346	9.16945	6.8983	3.95812	2.8386	2.00187	1.53265	1.0285
Zfp706	9.34066	8.99588	9.44574	8.95468	8.2436	9.19729	9.38334	7.81487	7.80462	8.04686
Zfp704	0	0	0	0.000587044	0	0.141029	0	0.207005	0.210994	0.271772
Zfp703	4.61416	4.54731	5.80189	3.78028	1.36187	0.0770592	0.351411	0.287824	0.435001	1.01807
Zfp7	0.504698	0.245071	2.05628	3.55485	4.70565	2.27619	1.84282	1.63645	2.40014	2.0235
Zfp697	0	0	0.0122479	0.133163	0.358562	0.0150262	0.000845095	0.0317675	0.14741	0.0666558
Zfp692	4.64556	3.46306	0.765468	0.115819	1.0092	0.994751	0.990949	1.84094	1.56131	1.32872
Zfp691	2.65971	2.18308	1.40125	0.123736	0.735085	1.25324	1.8669	1.87214	1.13727	1.60735
Zfp69	6.02289	5.90749	3.70213	2.55736	0.233933	0.191237	0.320606	0.23646	0.153397	0.0108633
Zfp689	2.22932	1.41906	2.40549	2.36443	0.0702631	0.393794	0.103357	0.55876	0.546089	0.106487
Zfp688	0.361734	0.217161	0.0274231	0.0840402	0.00232917	0.213647	0.296274	0.613137	0.7149	0.357265
Zfp687	4.52579	4.30722	2.8189	2.5957	1.30081	0.798388	0.581163	1.47319	1.30649	1.0023
Zfp683	0	0	0	0	0	0	0	0	0.00214771	0
Zfp68	1.18202	1.38527	1.79828	2.68865	1.35329	0.722413	0.776508	0.648931	0.577843	1.00265
Zfp677	0.0956762	0.294294	1.65572	1.44434	0.747893	0.138438	0	0	0.109252	0.0963775
Zfp668	0.477921	0.28644	1.11529	2.11949	3.44193	1.06461	0.559152	0.569708	1.13895	1.00504
Zfp667	4.0505	4.51853	3.83658	3.16189	0.851728	0.116637	0.368429	0.710556	1.0599	0.881082
Zfp664	7.37814	6.86026	7.18756	6.26965	3.70233	2.25209	1.73996	2.2674	2.01509	2.10317
Zfp663	0	0	0	0	0	0	0.0788584	0	0	0
Zfp661	0.411723	1.26556	0.0302182	0.0385407	0.00542893	0.109883	0.0336659	0.109863	0.0736389	0.12693
Zfp658	5.35415	6.22174	4.84946	3.09068	2.92426	0.466157	0.45152	1.04494	1.63296	1.34261
Zfp655	6.85077	7.26784	5.49023	5.21536	4.96465	4.3673	4.3071	4.02258	3.91948	3.09928
Zfp654	3.62125	4.55429	4.61464	4.28769	3.1899	1.56469	1.31515	1.16362	1.38443	1.21772
Zfp653	5.61339	3.96497	0.281457	1.64444	1.85844	1.20592	0.976968	0.526191	0.660465	0.442945
Zfp651	0.00505773	0.0643184	0.0540027	0.0302676	0	0.000798526	0.000808103	0.000887997	0.00619709	0.00159995
Zfp648	0	0	0	0.00741399	0	0	0	0.00108994	0	0
Zfp647	0	0	0.315654	2.26141	0.518505	0.070227	0.0707748	0.158805	0.0854929	0.15147
Zfp646	2.73965	3.89004	2.43986	3.51156	4.46843	1.80998	1.92518	1.74482	1.9785	2.072
Zfp641	0.0121165	0.0100184	0.00390598	0.00208147	0	0.0003327	0.000290111	0.000394076	0.00135503	0.0015907
Zfp640	0.0367928	0.017519	0.00839212	0.00641789	0.207775	0.199891	0.563501	0.241746	0.43165	0.288163
Zfp64	2.65112	2.71415	0.549627	0.520457	0.505349	1.76808	2.24347	2.63797	3.02463	2.68842
Zfp639	3.98532	4.01151	4.15192	5.70335	5.79582	1.73439	1.07194	1.52461	1.99587	1.79538
Zfp637	0.00977052	0.995998	3.69855	3.3996	3.41724	3.65687	3.96144	3.72109	2.57455	2.87669
Zfp629	0	0	0.274002	0.421576	0.554436	1.01281	0.166654	0	0	0
Zfp628	3.35906	2.69806	2.72012	2.14504	1.11947	0.296387	0.477704	0.114215	0.433029	0.411153
Zfp626	1.13942	0.347102	0.0636229	0.0114849	0.129258	0.106338	0.0198523	0.0121809	0.227456	0.0762409
Zfp623	2.29368	1.37883	3.04984	4.50954	3.45507	1.03575	0.863312	0.475844	0.680149	0.546172
Zfp622	0	0.669515	7.42826	7.55794	7.14078	5.07147	4.24795	2.68646	2.29105	2.4519
Zfp62	3.49083	2.83143	2.61337	2.30797	1.38453	0.182501	0.243432	0.736914	0.950085	0.954818
Zfp619	0	0.257577	0.233214	0	0	0.000397611	0.0753179	0	0.000283699	0
Zfp618	0.589849	1.44461	0.397094	0.159713	0.398598	0.155787	0.00149563	0.00756262	0.0228235	0.00818367
Zfp617	1.79798	2.45283	1.81396	4.4054	2.91356	2.21354	1.65974	2.26109	2.11461	2.02302
Zfp616	5.64812	5.32124	2.85606	1.229	0.268155	0.0304868	0.0352337	0.0853992	0.0741917	0.000834548
Zfp612	5.05267	4.62035	1.24684	0.970669	0.901711	0.900709	0.557153	0.335921	0.453879	0.213212
Zfp61	5.51169	5.33976	1.82917	2.29996	1.30173	1.38105	1.36359	1.17039	1.29559	0.794195
Zfp609	3.51242	3.56501	2.51519	2.18683	1.63408	2.11395	1.47793	1.26044	1.76162	2.06888
Zfp608	0.00569606	0.0574576	0.0271395	0.0946509	0	0.0932956	0.00199311	0.00593906	0.157172	0.110586
Zfp607	0.324811	0.345338	0.40506	0.106216	0.213863	0.0462913	0	0.00688359	0.074575	0.0168375
Zfp606	1.12416	1.50586	1.15191	0.0432256	0.752902	0.37215	0.13057	0.392683	0.882799	0.669303
Zfp605	2.8529	3.61403	2.92862	2.32136	1.18813	0.993246	1.29883	1.23669	1.24946	0.826307
Zfp60	4.93919	5.55126	2.61496	2.96053	1.8517	1.27673	1.70201	2.14944	2.06411	2.494
Zfp599	0.00476185	0.521435	5.89398	5.69771	2.73622	3.9311	3.09742	1.93096	3.01027	1.68714
Zfp598	6.1549	5.76355	5.53188	5.52681	5.3436	3.91774	3.58498	3.14107	3.09746	3.17061
Zfp597	3.76291	4.04757	3.07716	1.06937	1.70327	1.45268	1.07968	0.766301	0.778614	0.415276
Zfp593	1.01573	0.809183	0.533103	1.4927	3.93258	1.97362	0.83839	1.02351	1.01376	1.00972
Zfp592	7.08517	8.07413	6.27974	5.7765	4.32646	2.89825	2.31147	2.34332	3.10619	2.57605
Zfp59	0.0514355	0.158299	0.047988	0.0242317	0.0745619	0.241809	0.153495	0.335225	0.264962	0.508327
Zfp583	1.63084	1.68166	0.857821	0.953441	0.544886	0.468847	0.667698	0.392346	1.14239	0.519775
Zfp580	2.27148	1.51386	1.69241	0.370968	0	0.01766	0.00382554	0.00177212	0.159684	0.00313524
Zfp579	0.676521	0	0.061778	0.0250883	0.947827	1.1982	1.00455	0.549995	0.69662	0.182695
Zfp575	0.610784	0.334012	1.54264	1.4731	1.89352	1.93822	1.78218	0.210537	0.256781	0.252873
Zfp574	3.9323	3.83064	4.49006	4.51179	3.07712	1.89671	1.21187	0.921714	1.09814	0.960974
Zfp572	0	0.141479	0.54107	0.784398	0.00389197	0.011149	0.00343226	0.00382961	0.0021087	0
Zfp57	11.4195	11.8487	8.15795	7.84455	5.00934	2.98506	2.78638	5.65033	6.23573	4.37295
Zfp568	2.94939	3.40578	3.14435	2.77748	4.67396	4.16885	3.96268	3.45599	3.7798	3.35442
Zfp566	0	0.208618	0.220856	0.284886	0.325347	0.0130376	0.10477	0.0848568	0.0909119	0.0354703
Zfp563	0.906174	1.18716	0.549216	0.293361	0.333524	0.0343212	0.241417	0.266831	0.723551	0.439384
Zfp560	3.84596	3.0943	6.93384	5.4659	1.26947	0.760929	0.721871	0.610356	0.478331	1.24875
Zfp558	2.23739	2.64898	2.36991	1.21517	0.978427	1.0647	0.968492	0.324681	0.175012	0.214379
Zfp553	3.60372	3.07503	4.37776	4.74621	1.98024	1.30366	0.6709	0.833668	1.29118	1.3047
Zfp551	0.40488	0.439959	0	0.00507747	0	0.0238245	0	0.0742356	0.0512442	0.0927321
Zfp541	4.20885	4.44291	2.34865	1.77524	0.158264	0.0102661	0.0262986	0	0.0202231	0.000530923
Zfp54	0	0.0279017	0.805076	0.0146327	0	0	0	0	0	0
Zfp536	1.03787	1.40264	0.374617	0.0210982	0	0.00364461	0.00743246	0.00820335	0.0477712	0.053433
Zfp532	3.60773	4.50061	3.32682	2.12525	1.2894	1.86044	2.28049	1.99587	2.88548	2.26485
Zfp526	2.3893	2.59997	1.14675	0.22183	0.752573	0.336042	0.308777	0.325527	0.252287	0.396261
Zfp524	0	0	0.344214	0.0179475	0.0415844	0.078417	0.0835637	0.10609	0.0788073	0.098676
Zfp523	4.01506	0.442234	0.188794	0.436845	0	0.403234	0	0.0415632	0.111251	0.175593
Zfp521	1.90209	2.0736	1.05978	0.578487	0.0432284	0.047461	0.00335145	0	0.000826813	0.000643465
Zfp518b	0.300812	0.47287	0.577118	1.25854	1.62527	1.02427	0.98573	0.880573	1.58229	1.44957
Zfp518a	4.49765	5.10777	4.24698	3.18476	3.29363	1.83918	1.48123	1.36164	1.09045	1.39178
Zfp516	0.760496	0.128463	0.169089	0.00334836	0.00241832	0.0240225	0.000873928	0.214837	0.247502	0.66191
Zfp513	7.89179	7.37816	6.82193	5.69794	4.07195	2.36608	1.63463	1.16419	1.66037	1.88146
Zfp512	2.36282	1.76432	0.397535	0.713288	0.391107	0.242921	0.167241	0.743337	0.727362	0.610031
Zfp511	4.96276	2.78141	0.613411	1.96642	3.56693	3.77083	2.74829	3.23956	2.33113	3.19793
Zfp507	0.426346	0.363152	0.0121555	0.633995	0.102434	0.314984	0.024342	0.434418	0.866198	0.723662
Zfp503	0.0766348	0.233268	0.371492	0.0567127	0.0051789	0.00516162	0	0	0.000380168	0.00129005
Zfp493	0.973581	0.180668	0.165644	0.0169906	0.114336	0.201436	0.269417	0.680873	0.68544	0.54596
Zfp488	0.112788	0.655046	1.35655	1.37968	0.881537	0.557008	0.506041	0.595588	0.869612	0.718624
Zfp474	1.25628	1.31807	0.333379	0.0696503	0	0	0	0	0.000591325	0
Zfp473	3.71322	3.52539	2.59209	1.36129	0.906365	0.138696	0.113778	0.126948	0.172184	0.397607
Zfp472	5.56554	5.6545	2.41856	3.13413	3.04871	1.79399	2.06793	1.93092	2.29001	2.46229
Zfp467	0.0182414	0.0258334	0	0.0515176	0.00630771	0.0676939	0.0110759	0.00219728	0.00379779	0
Zfp462	0.933672	0.0907513	0.414363	0.397499	0.0362848	0.0874667	0.0847621	0.219139	0.269812	0.338562
Zfp46	4.18135	4.86314	2.90709	1.54929	1.15645	0.240546	0.328852	0.1976	0.149114	0.36022
Zfp458	0.00503358	0.179439	1.21085	0.436905	0.164662	0.0325671	0.0378981	0.0684586	0.0479685	0.0216207
Zfp455	0.131655	0.197485	0.0477234	0.00178935	0.00767557	0.0588398	0.0643983	0.0406126	0.0732551	0.239518
Zfp454	0.00712482	0	0	0.0301183	0.261726	0.00545624	0.0815445	0.182329	0.0799008	0.211854
Zfp451	5.46769	5.93315	4.8648	3.79585	3.86412	1.91736	1.86145	1.70919	1.59004	1.78079
Zfp449	3.58968	4.23276	0.567056	0.803545	0.246915	0.0360866	0.00124175	0.0198318	0.0617254	0.047232
Zfp446	0.370614	0.220582	1.47166	2.21092	1.94214	1.17335	1.42051	1.11092	1.32047	0.910203
Zfp445	3.86807	4.9172	3.84301	3.9288	3.64536	2.16866	1.98655	1.51095	2.15259	2.44151
Zfp444	0.894027	0.747368	2.68271	3.12154	1.85363	0.65233	0.507251	0.623506	0.775594	0.783804
Zfp442	0	0	0	0.767068	0	0.120357	0	0	0	0.256427
Zfp438	1.95182	2.66688	1.38672	2.73999	2.13575	1.3935	0.846966	0.424932	0.565315	1.39625
Zfp433	1.29062	2.25159	1.84577	3.01534	2.54639	1.79901	1.53697	0.756193	1.43866	0.921188
Zfp429	2.96206	2.90636	2.01787	0.549359	0.860959	0.554964	0.501262	1.48476	2.21793	1.91949
Zfp428	0	0	0.311656	0.609968	0.138172	0.162345	0.124302	0.164883	0.138599	0.418196
Zfp423	4.51455	4.01281	2.79197	0.532624	0.28958	0.106736	0.015324	0.00150666	0.0350303	0.0844735
Zfp422.rs1	1.76977	1.15187	0	0.0243065	0	0.0171484	0	0	0.0609542	0
Zfp422	5.11604	5.52288	2.13236	2.13111	1.73686	1.52395	1.2332	0.914656	1.40165	1.04159
Zfp420	3.01693	3.32002	2.19129	1.61625	1.23686	1.104	0.697803	0.255006	0.669273	1.15389
Zfp42	0.550938	0.957967	4.01814	4.6898	3.21907	4.78445	5.59045	6.3058	7.20241	6.79108
Zfp419	0	0	0.0599199	0	0	0.0361284	0	0	0	0.0829195
Zfp418	1.12186	1.33739	0.195703	0.00276988	0.0610971	0.147315	0.135274	0.205267	0.6742	0.339849
Zfp410	0	0	0.0306781	0.0419838	0.0746246	0.00656053	0.0674086	0	0.0938332	0.1354
Zfp41	2.31575	3.39854	1.44506	0.553083	0.16741	0.256517	0.0781235	0.081688	0.0106087	0.150067
Zfp408	2.6675	2.93776	2.79184	2.63893	1.00283	1.00493	0.838435	0.58714	1.73391	0.839564
Zfp407	5.33124	4.71195	3.98824	3.85673	2.72396	1.85498	1.46587	1.37954	1.68534	1.36942
Zfp40	1.91465	2.27774	1.62012	0.648094	0.161942	0.215148	0.0694993	0.185041	0.220855	0.248067
Zfp398	3.42031	3.50393	1.10235	1.15004	1.9236	0.761454	0.726397	0.854536	0.657411	0.432368
Zfp397	1.20814	1.28524	1.00475	1.0368	1.3767	0.396491	0.465573	0.689865	0.822753	0.843931
Zfp395	0.0910816	0.11131	0.0667612	0.274338	0.633291	1.56743	1.7185	2.08117	1.44743	0.815202
Zfp39	0.545956	0.170302	0.0216423	0.319723	0.352866	0.16303	0.13002	0.589235	0.284511	0.154556
Zfp389	2.46233	2.14632	0.163043	0.330423	0.231137	0.00947718	0	0	0.399741	0.0293388
Zfp386	0.196731	0.334312	1.5111	1.97995	1.73719	0.725045	0.672401	1.25833	0.888562	0.923555
Zfp385c	0.0605645	0.102699	1.14174	1.49219	1.24018	0.160555	0.165707	0.208045	0.264817	0.273704
Zfp385b	4.09511	3.96811	3.53031	1.66841	0.245523	0.00129199	0.0474055	0.00340305	0.0399837	0.00132052
Zfp385a	4.46557	3.76996	2.97717	2.44472	0.0418157	1.11842	1.09786	0.540308	0.525232	0.878803
Zfp384	0	0	0.760373	0.77012	0	0.0995556	0.23024	0.0257535	0.173378	0.0174518
Zfp382	0.25326	1.12551	0.133858	0.0617303	0	0.220964	0.03364	0.304244	0.0267239	0.0145396
Zfp37	0.170246	0.136553	0.959352	0.0238947	0	0.0219167	0.010859	0.127802	0.43045	0.474435
Zfp36l3	0.0166161	0.015644	0	0.102237	0.174196	0	0	0	0	0
Zfp36l2	3.28393	3.33664	4.08881	3.48503	2.91635	1.59693	1.7418	2.45691	2.79671	2.47553
Zfp36l1	0.371698	0.604992	0.376493	0.315826	0.267723	0.125096	0.119267	1.69585	1.76839	1.89334
Zfp369	0.685256	0.340868	3.46498	4.31347	0.465283	0.152883	0.393887	0.912343	0.93904	1.46376
Zfp367	1.18165	0.951227	5.59879	5.20193	4.56783	1.91704	2.07688	1.6523	1.70314	1.39764
Zfp366	0	0	0	0.0164137	0.005079	0	0.00130576	0.00131618	0	0.00100048
Zfp365	0	0.41299	0.0437768	0.00487	0	0.0200363	0.00163041	0.00083047	0.000923559	0.0013015
Zfp362	1.84675	1.58602	0.559278	0.135644	0	0.125135	0.0303538	0.0393955	0.136068	0.11117
Zfp36	0	1.57705	5.98521	4.75482	5.32403	3.99922	2.71464	1.64593	1.92664	1.2337
Zfp358	0	0	0	0.00116515	0	0.0231403	0	0.0274232	0.0381762	0.0350784
Zfp354c	1.50077	1.23356	0.0462072	0.0188942	0.00457147	0.14515	0.154315	0.189555	0.0732139	0.156001
Zfp354b	2.33354	2.2643	0.0806335	0.19665	0.289022	0.00264276	0.0643805	0.0383884	0.0205363	0.00447544
Zfp354a	0	0.205925	0	0.00457964	0	0.0382361	0.316055	0.290818	0.185509	0.0996307
Zfp353.ps	0.116838	2.1037	4.57057	3.1339	0.386607	0.0126965	0.00199835	0	0.000357647	0
Zfp352	0.213963	2.48179	7.98401	6.58059	3.25538	0.149596	0.03391	0.0699691	0.124919	0.232149
Zfp35	3.43783	4.38348	2.19721	1.58142	1.79734	1.81549	1.55687	1.23213	1.99461	2.45514
Zfp346	1.64114	1.1307	2.33152	3.31495	1.59239	0.862691	0.687476	0.584945	0.985695	0.82552
Zfp341	3.68659	3.40419	1.57842	1.71677	0.85555	0.598877	0.456544	0.162441	0.369974	0.213108
Zfp335	3.67185	4.10131	4.49303	5.32547	5.7322	3.22573	2.64157	1.43394	1.96465	1.407
Zfp334	4.10542	3.89162	0.663984	0.472889	0.173946	0.00458128	0.0510181	0.00218276	0.0109976	0.00401525
Zfp330	6.63666	7.11618	5.27302	5.31645	5.30472	3.35033	3.61598	3.30206	4.15644	4.25861
Zfp329	2.18577	2.7826	1.65906	0.846992	1.43697	0.773598	1.40625	0.618479	0.5879	0.647621
Zfp326	1.99078	1.30745	2.44429	1.82786	0.304223	0.4793	0.862318	1.4467	1.07929	1.29136
Zfp324	0	0.455525	0	0.330862	0	0.0154881	0.114577	0	0	0
Zfp322a	4.05869	4.37095	3.43345	2.0269	1.55212	1.18454	1.24143	2.393	2.21507	1.76659
Zfp319	3.16408	3.66132	2.36072	1.06193	0.889456	0.0485555	0.0688394	0.513537	0.295178	0.181863
Zfp318	5.61253	5.79482	4.96718	4.95752	3.23439	1.37305	1.16293	1.47627	1.84957	1.23656
Zfp317	0.995045	2.14858	0.607269	1.09852	1.07522	0.676595	0.563083	1.71731	1.99155	1.93689
Zfp316	0.491851	0.398672	0.49311	1.17684	0.665603	0.516955	0.497104	0.336341	0.247489	0.250297
Zfp300	0.00351951	0.250904	0.90997	0.446856	0.079486	0.11611	0.11586	0.0543844	0.0995887	0.055655
Zfp30	0.373515	0.521735	1.06852	0.495052	0.00286906	0.0578787	0.178415	0.208682	0.00986024	0.0620163
Zfp3	3.2054	2.39557	0.199035	0.830758	0.0205465	0.446299	0.119934	0	0.184213	0.103727
Zfp296	5.4854	4.22775	8.14796	7.53326	7.47725	5.96284	6.07538	3.83997	4.77665	3.42716
Zfp292	0.0544265	0.279339	0.956164	2.65719	2.86166	1.86757	1.56964	2.02871	2.09675	1.59844
Zfp287	0.154061	0.447849	0.507727	0.81807	0.414103	0.307984	0.314959	0.139769	0.194086	0.291677
Zfp286	0.511844	0	0	0.0305561	0	0.0645756	0.00243313	0	0	0.0197901
Zfp282	3.12156	3.08314	2.45469	3.53149	1.30729	0.151084	0.183404	0.337424	0.427477	0.171248
Zfp281	3.0443	4.26672	5.19988	4.73184	4.27711	3.79617	3.62554	2.55363	2.42394	2.02794
Zfp280d	6.19816	6.47563	5.95676	4.83135	5.08318	4.63613	4.64625	3.16452	3.59272	3.62709
Zfp280c	0	0	1.23617	0.45636	0.00221278	0.132954	0.010024	0.87734	1.47936	1.87867
Zfp280b	6.71052	7.23504	6.83634	6.11022	5.55449	4.25351	4.15479	2.123	3.05155	2.08948
Zfp28	2.64439	2.77403	1.14603	1.11453	0.502066	0.778552	0.467156	0.450786	0.419834	0.17021
Zfp277	5.6953	5.60522	3.43714	2.10263	2.23583	3.35441	2.73287	2.89425	3.40935	3.01811
Zfp275	0	0.00870758	0.0049167	0.155117	0.289946	0.310401	0.114848	0.251886	0.380099	0.379734
Zfp27	3.01988	4.26544	2.29253	1.00215	0.565656	0.0896509	0.351879	0.522586	0.46751	0.439258
Zfp266	0.00901727	0.0139924	0.0944312	0.0529578	0.301461	0.143761	0.072408	0.00413542	0.129633	0.0170801
Zfp263	0.745339	1.40584	4.34485	4.25216	3.66115	2.50322	2.10206	1.68698	2.13112	1.88868
Zfp260	0	0	0	0	0	0	0	0	0.139518	0
Zfp26	1.26603	2.43711	1.51612	1.62142	1.53264	0.857763	1.39981	1.50252	2.11476	2.11959
Zfp259	2.48071	3.88232	5.35875	6.51634	7.76697	6.01109	5.32806	3.73995	3.65873	3.29173
Zfp251	0	0.00171904	0.723651	1.40935	2.14692	1.12121	0.813962	0.833451	1.3437	1.13946
Zfp248	2.16714	1.50415	0.417969	0.665166	0.0545031	0.0857132	0.190489	0.619883	1.20806	0.267124
Zfp239	0.86015	0.857402	4.65033	5.34918	4.80575	3.82325	3.09033	1.97104	1.75842	1.05368
Zfp236	2.8842	3.12129	3.05632	2.33021	2.29227	1.53677	1.04927	0.839199	1.4146	1.43206
Zfp219	0.325731	0.463281	0	0.0838674	0.989367	0.539366	0.437812	0.719284	0.923469	0.864249
Zfp217	3.23497	3.33365	6.50918	5.66941	4.768	4.83644	4.24807	3.16687	2.62947	2.90373
Zfp213	0	0	0	0.460373	0.298177	0.215455	0.183328	0.764594	0.972372	0.382413
Zfp212	6.78183	6.5706	4.67417	3.68131	1.62495	1.14104	1.34883	0.868505	1.46764	0.606533
Zfp207	7.07629	7.69109	6.75474	7.20593	7.5603	5.59494	6.32573	6.22763	6.02346	6.48618
Zfp202	0.91402	1.60429	0.422339	0.354237	0.973213	0.187865	0.213312	0.192253	0.244034	0.262591
Zfp2	0	0	0.00549499	0.0226248	0	0.177715	0.0648004	0.487882	0.604752	0.970028
Zfp191	2.22756	0.737191	0.182797	0.871733	0.931662	1.79136	1.58659	1.80058	2.38068	2.3683
Zfp189	0.0170895	0.037655	0.728692	0.130454	0	0.138285	0.131003	0.101291	0.198589	0.206818
Zfp185	0.13606	0.230233	0.0791068	0.146088	0	0.014065	0.106169	0.669491	0.403504	1.57992
Zfp184	3.04173	2.07496	1.5802	0.685525	1.11998	0.945647	0.588232	0.627172	0.309922	0.508076
Zfp182	2.1646	2.20059	0.96388	0.721958	0.453818	0.269967	0.247526	0.251222	0.559483	0.601089
Zfp180	0.972348	0.427548	0.363473	0.860323	3.9684	2.28008	2.00903	1.46056	1.4963	1.48901
Zfp174	1.25305	1.51575	0.28945	0.04336	0.138445	0.0437432	0.118327	0.05959	0.127069	0.00328238
Zfp169	2.96361	3.67705	1.03613	0.734712	0.784819	0.0945284	0.0875733	0.10935	0.0882083	0.146798
Zfp160	1.8619	1.88101	1.01205	1.4383	2.53871	1.24769	1.37347	1.7359	1.93095	1.85516
Zfp157	0.0687505	0	0.115096	0.03953	0.0681531	0.474374	0.42028	1.08765	1.45467	0.493836
Zfp148	5.29437	5.36384	4.57516	4.44351	4.15747	3.6303	3.41916	2.21186	2.47212	2.64929
Zfp146	0.68027	0.348433	0.617239	0.298979	0.225912	0.479201	0.321622	0.922838	0.554017	0.934891
Zfp143	3.80683	3.88109	4.4997	5.22666	5.7003	4.16731	3.80856	1.83142	2.19753	2.13735
Zfp142	4.31601	4.57996	3.96694	4.57494	2.95849	1.81457	1.26661	1.30538	1.52649	1.24655
Zfp141	2.68851	3.225	1.79618	1.25487	1.68382	1.77782	1.52545	1.65159	1.82061	1.49014
Zfp133.ps	0.671448	0.617764	0.516277	0.0385921	0.157932	0.157837	0.0920774	0.227073	0.219381	0.129648
Zfp131	6.66154	6.19098	7.06335	6.63944	6.49383	4.76485	3.97166	2.72103	2.97569	3.5462
Zfp13	0	0	0.0271012	0.411209	1.10107	0.212736	0.0741372	0.495623	1.26737	0.85122
Zfp128	0	0	0	0.00469065	0.00221565	0.0184616	0	0	0.00270482	0
Zfp125	1.06637	1.19618	2.36919	0.964484	2.43078	4.18202	3.68649	3.15132	4.46975	3.58453
Zfp120	3.72332	4.14886	1.67149	2.64408	1.4882	0.841614	0.684232	0.692811	0.873896	1.2954
Zfp12	0.664873	0.192767	0.386239	0.92812	0.767066	1.05231	0.8501	0.638765	0.456497	0.511299
Zfp119b	0.426438	0.193108	0.113584	0.199502	0	0.190679	0.00140936	0.102723	0	0.29961
Zfp119a	0.909343	1.71205	0.802379	0.425336	0.968174	0.431049	0.656955	0.806601	0.817382	0.352659
Zfp114	3.95864	4.25313	0.867614	1.17052	0.991417	0.256106	0.648489	0.257654	0.92869	0.392893
Zfp113	3.50323	4.14418	4.26808	4.14622	2.96125	1.47729	1.08428	1.16705	1.05147	1.25682
Zfp112	0	0	0	0.833919	0	0	0	0	0.129351	0
Zfp111	7.10495	7.95371	4.2451	2.25668	0.323276	0.143616	0.131023	0.265126	0.535982	0.524245
Zfp110	2.42575	3.01093	1.10417	1.28285	2.41889	2.05498	2.30093	2.29293	2.57488	2.10815
Zfp11	2.51245	3.23005	2.00413	1.3548	0.743087	0.328462	0.401608	0.344492	0.525194	0.489652
Zfp109	0.571389	2.01454	0.609197	0.444448	0.0581916	0.598164	1.02936	0.557678	0.621757	0.474351
Zfp108	6.2358	6.46397	3.04265	1.51474	0.460078	0.185482	0.143475	0.0973451	0.532264	0.0551594
Zfp106	7.08516	7.03	6.80711	6.63683	7.03367	6.13613	5.30602	5.58408	5.63166	5.51749
Zfp105	0.613975	0.212238	3.25208	1.84935	0.674192	0.174639	0.406291	0.890755	0.70433	0.819549
Zfp101	2.17587	2.86434	3.72018	3.36398	2.72686	1.60474	1.19888	1.47589	1.43288	1.2957
Zfp1	2.38001	0.946395	4.45535	4.90677	4.02588	2.54775	2.498	3.31471	3.69797	2.44063
Zfml	4.96975	5.54402	3.45865	3.08239	4.5691	3.1131	2.94792	3.1244	3.93345	3.65525
Zfhx4	1.87717	1.8896	1.41818	0.62474	0.0517569	0.00661424	0.000224217	0.00170398	0.0119444	0.000927082
Zfhx3	2.58365	2.60073	1.78305	1.31572	0.831929	0.210237	0.245142	1.81626	1.80426	1.35353
Zfhx2	0.509593	1.07662	0.441832	0.389371	0.0141845	0.00536664	0.0584331	0.289817	0.503098	0.188282
Zfc3h1	4.86031	5.20665	3.38815	4.31689	4.30867	1.46535	1.90195	1.90666	3.16864	3.19167
Zfat	3.33122	2.30734	0.164267	0.736281	2.28656	1.48666	1.4737	1.00971	1.65658	1.47214
Zfand6	7.63624	8.32374	7.75561	7.02969	5.39927	4.00313	3.77627	3.3505	3.1266	3.58102
Zfand5	6.70989	6.99094	7.62862	7.78129	7.45829	5.56928	4.88263	3.22692	3.24651	2.98537
Zfand4	0.161662	0.38499	0.343536	0.345472	0.127491	0.172408	0.0947839	0.000308887	0.0435987	0.0236795
Zfand3	4.13548	3.48766	2.28709	1.95893	2.10603	1.61728	1.17209	1.19685	1.60759	1.5419
Zfand2b	4.3271	4.49373	1.90632	2.023	2.75155	4.7536	4.71665	2.96249	4.11625	2.90342
Zfand2a	5.74127	5.26025	6.32441	6.77074	6.7364	5.50667	4.96961	2.53254	3.76087	2.30268
Zfand1	1.0013	2.23807	0.309267	0.480187	0.49288	2.09416	1.31974	2.62016	3.45824	3.00108
Zfa.ps	0	0	0.058429	0.0400926	0.0458261	0.0525289	0.0382237	0.0549579	0.0428846	0.0591898
ZEB2_AS1_2	0	0	0	0.603876	0	0	0	0	0	0
Zeb2	1.85455	1.50661	0.247463	0.237845	0	0.0301027	0	0	0.00615232	0
Zeb1	0.111724	0.0954837	0	0.00621997	0	0.0524738	0.00024265	0.00702904	0.0353181	0.156321
Zdhhc9	0.0271164	0.327865	0.198561	0.366728	0.391701	0.0325334	0.212846	0.404122	0.178926	0.504494
ZDHHC8	0	0	0	0	0	0	0	0	0	0
Zdhhc8	4.78701	4.36633	2.76597	1.60247	0.161743	0.0519193	0.113204	0.000309413	0.0260477	0.0352177
Zdhhc6	5.20206	5.80804	3.65258	2.93259	2.92464	3.07436	2.77073	3.88138	4.2413	3.92143
Zdhhc5	4.98314	4.73459	4.75338	4.24039	2.95658	2.44646	2.19541	2.2979	2.11469	2.09341
Zdhhc4	2.00526	3.29931	0.627415	3.61189	3.22763	2.65139	2.76897	3.78761	4.86578	4.80615
Zdhhc3	5.40104	5.33942	4.2171	4.02892	4.0353	3.96733	3.75867	3.57125	3.92779	4.1535
Zdhhc25	0	0	0.0740696	0	0	0	0	0	0	0
Zdhhc24	4.55888	3.45266	1.3437	0.590902	1.3093	0.658386	0.667244	0.283698	0.732077	0.527942
Zdhhc22	0	0	0	0	0	0	0	0.00219786	0	0
Zdhhc21	1.11031	0.450274	1.09576	1.15107	1.02951	0.782176	0.501361	1.01576	1.36421	1.5275
Zdhhc20	3.45209	3.39217	3.48952	3.83073	4.37008	3.68637	3.63108	3.26136	2.68411	2.49052
Zdhhc2	2.68442	4.3056	2.0411	0.456212	0.816873	1.03921	1.25882	1.21826	0.903697	1.35183
Zdhhc19	0	0.10372	0	0	0	0	0.078252	0	0	0
Zdhhc18	0	0	0	0	0	0	0.185139	0	0	0
Zdhhc17	1.99064	1.61971	0.897953	0.679512	1.66887	1.1114	0.746017	1.08076	1.3574	1.59109
Zdhhc16	1.76982	2.22393	1.39482	0.685008	0.585641	0.81721	0.599292	1.95227	2.28121	1.62326
Zdhhc15	0.814584	0.365335	0.0798246	0.0102464	0	0.105501	0.0673052	0.171163	0.184811	0.0744783
Zdhhc14	4.96022	4.74966	1.9441	1.0861	0.13361	0.158231	0	0	0.0196596	0
Zdhhc13	4.34438	4.70884	1.07166	0.35115	0.814762	0.541748	0.844031	1.02764	1.18548	1.53931
Zdhhc12	4.9129	4.69981	1.49447	4.69264	2.74959	3.26333	2.21541	5.20298	5.49823	5.67295
Zdhhc11	0	0	0	0.011929	0	0	0	0.00161816	0	0.00144135
Zdhhc1	0	0	0	0	0.425445	0.187999	0	0	0.0232329	0
Zcwpw2	0	0	0	0	0	0.00296568	0	0	0.0317664	0.084678
Zcwpw1	2.98443	3.43147	2.31293	2.50526	2.78876	1.61579	1.87426	0.523832	1.0455	0.997559
Zcrb1	7.83159	4.79522	6.3901	6.41445	6.1846	5.71471	5.56762	4.17893	4.41931	4.86141
Zcchc9	2.15627	2.31995	3.49512	3.61218	4.09961	3.91517	2.65642	3.09799	3.07909	2.76201
Zcchc7	5.58879	4.81504	4.2576	4.70337	4.33474	3.62403	4.07639	3.95684	4.81152	4.3672
Zcchc6	3.19322	3.1605	2.46103	2.95636	2.96821	1.5859	1.35432	1.47396	2.1731	1.47407
Zcchc5	0.167597	0	0.21461	0.116306	0	0	0	0.000518543	0.000797913	0
Zcchc4	0.00637958	0.219809	4.21566	5.08251	1.594	1.67423	1.47301	0.163012	0.50797	0.498007
Zcchc3	6.75051	6.34185	4.46531	3.37971	1.78802	2.78351	2.74095	1.54701	2.02309	1.92584
Zcchc24	0.0803776	0.341381	0.17138	0.48053	0.00115529	0.100875	0.05027	0.267486	0.000459396	0.0478491
Zcchc2	4.73218	4.84982	3.27216	2.6966	2.01898	0.461875	0.785896	0.630546	1.226	0.952971
Zcchc16	1.94967	1.77089	2.99398	1.38552	1.24896	0.0295922	0.000474722	0	0.00714577	0
Zcchc13	0	0	1.36269	1.77961	0.323309	0.00498858	0.0020903	0	0	0
Zcchc12	0	0.299813	0.168912	0.0376626	0	0.00810619	0	0	0	0
Zcchc11	0	0	0	0	0.337799	0.321925	0	0.158009	0.4508	0.0994068
Zcchc10	8.96811	8.38564	6.85783	6.46558	4.84167	5.12926	4.81006	4.44419	4.28819	4.23763
Zc4h2	3.10363	3.68876	0.937686	0.55488	0.00215223	0.154742	0.00110152	0	0.0092991	0.0146339
Zc3hc1	0.368636	2.46113	8.1147	8.07035	7.65518	7.82666	7.81533	5.12686	5.66708	4.2534
Zc3hav1l	0.00500593	0.00613124	0.14385	0.289742	0.572055	0.187524	0.0204355	0.387835	0.438028	0.718876
Zc3hav1	0.394998	0.356918	2.6544	2.94119	1.7413	2.147	1.13972	5.04795	5.38348	4.77527
Zc3h8	5.89921	5.77443	3.94298	3.153	4.31126	3.55444	2.97974	1.7356	1.41725	1.71648
Zc3h7b	4.66518	5.09311	4.05168	2.48435	1.36382	1.25617	0.583003	0.554957	0.561636	0.391764
Zc3h7a	1.75619	2.34947	1.81887	0.929817	1.26026	1.29887	1.65429	2.89189	3.09017	2.65022
Zc3h6	0	0	0	0.0190224	0	0.021243	0	0	0.0640342	0
Zc3h4	4.15371	4.9548	4.03039	3.1907	2.86766	1.70952	1.3325	1.14518	2.04843	1.08005
Zc3h3	4.50868	4.48099	2.85919	2.04785	0.983934	0.682913	0.454174	0.855803	1.02052	0.86422
Zc3h15	8.07693	8.23846	8.02622	7.59982	7.75084	6.85339	6.68278	6.0232	6.09096	6.03985
Zc3h14	4.40087	5.52641	5.23482	4.36783	3.81339	3.50562	2.59286	2.6634	2.58388	2.02627
Zc3h13	5.04558	4.88597	3.88873	4.57267	4.17091	2.78665	2.86667	2.62554	3.20674	2.17846
Zc3h12d	0.767408	0.738117	0.36489	0.602894	0.0120706	0.0497388	0.0151823	0.00955116	0.0173578	0.029805
Zc3h12c	4.49814	5.14891	2.55251	2.934	2.86959	4.17078	3.16791	0.416445	0.27158	0.45216
Zc3h12b	1.24441	0.996248	1.29416	0.804808	0.407517	0.0455584	0.260977	0.0438489	0.207704	0.0120392
Zc3h12a	0.767937	0.329436	3.24655	3.40208	1.91692	1.51805	1.24798	0.722408	0.659371	0.749398
Zc3h10	1.71722	2.35944	1.25138	1.70985	0.813489	0.633497	0.681784	0.404299	0.564531	1.04994
Zc2hc1c	0	0.0366613	0.747018	0.246893	0.717558	0.486245	0.0837319	0.0189737	0.147503	0.0664104
Zc2hc1b	0	0	0	0.0041616	0.235552	0	0	0	0	0
Zc2hc1a	2.19707	2.58706	0.453357	0.383279	0.313667	0.284571	0.348174	0.396442	0.672241	0.42952
Zbtbd6	4.60455	4.78865	1.09831	1.25692	0.702926	0.0955087	0.33073	0.110644	0.108783	0.118375
Zbtb8os	3.93295	3.54443	3.33485	4.81689	4.25662	4.78602	4.19378	5.73263	5.4985	5.01083
Zbtb8b	6.54961	5.99549	3.56704	3.72997	1.19846	1.62627	0.687677	0.625597	0.496264	0.0980496
Zbtb8a	0.01435	0.202722	2.42524	2.84431	3.19922	1.29461	0.793061	0.645051	1.03093	0.520277
Zbtb7c	2.23385	1.80281	0.780993	0.54276	0.143295	0.23485	0.336443	0.111057	0.122375	0.0202086
Zbtb7b	3.6135	3.10506	0.810451	1.55531	1.77949	1.96269	2.52422	2.46489	2.79222	2.28922
Zbtb7a	0.979665	0.24558	2.06709	2.0225	3.02536	1.1393	0.906597	0.620191	0.787892	0.641631
Zbtb5	1.67872	1.01981	5.46137	5.18529	3.09793	1.27131	1.33493	0.339613	0.892073	0.344235
Zbtb49	3.3474	3.76829	3.20053	2.67942	1.02298	0.159376	0.503122	0.304336	0.5831	0.211236
Zbtb48	3.63565	1.63582	2.69288	3.07114	3.10702	2.84173	2.5788	1.1985	1.9924	1.27773
Zbtb46	5.48989	5.93877	3.79043	2.91582	1.22126	0.687908	0.496421	0.732444	0.452449	0.808196
Zbtb44	4.32244	4.98893	3.17041	3.09839	2.67604	2.66111	2.4102	2.83489	2.923	2.51613
Zbtb43	2.72346	2.44736	5.60541	6.81206	5.95058	4.67048	4.13247	3.14189	3.15248	2.32878
Zbtb42	0	0	0	0.174048	0.0764869	0.0821424	0.297764	0.0906035	0.0244895	0.134714
Zbtb41	2.35843	2.87812	2.54643	1.81139	1.81233	0.684716	0.621467	0.519504	0.365161	0.528723
Zbtb40	1.65914	1.81129	1.06179	0.838751	1.39944	1.11039	1.45898	0.765365	0.872948	1.7017
Zbtb4	0	0.0736855	0.156155	0.193276	0	0.037095	0.00799268	0.00117532	0.11524	0.118471
Zbtb39	1.78056	1.52162	0.545384	0.728503	0.682883	0.775044	0.433896	0.192548	0.47832	0.597673
Zbtb37	4.57703	5.41522	4.26958	3.95613	3.31327	1.17904	1.07448	0.235687	0.354437	0.382036
Zbtb34	2.60092	2.52016	2.42488	2.00408	3.10384	2.06284	1.42055	1.28377	0.944438	0.551961
Zbtb33	3.13577	3.59049	1.34264	1.13343	0.776773	0.0428423	0.147477	0.0216529	0.00746951	0.242925
Zbtb32	0.822351	0.654319	0.460194	1.62689	0	0.055214	0.0911651	0.450787	0.436561	0.212084
Zbtb3	0.058918	0	0	0.7405	1.22164	0.611338	0.610931	0.617885	0.77884	0.935047
Zbtb26	1.25257	1.27297	1.55727	1.55882	2.31909	1.11897	1.24166	0.695994	0.83294	0.74069
Zbtb25	1.90251	0.963163	0.558277	0.185081	0.0348624	0.243403	0.141557	0.206923	0.3216	0.540899
Zbtb24	4.9348	4.9636	3.28697	3.47435	2.61099	1.55178	1.06256	0.958255	1.47054	1.3278
Zbtb21	4.53007	5.34101	3.71213	2.97285	1.83668	1.04056	1.49048	1.29962	1.3329	1.5702
Zbtb20	0	0	0	0	0.0300214	0.164372	0	0	0.0763269	0.0103846
Zbtb2	3.21077	3.65465	2.12621	2.10604	1.94939	1.44392	1.19485	0.672029	1.15943	0.929545
Zbtb18	2.78487	2.91821	1.67367	0.970763	0.824595	0.973433	0.667325	0.701312	0.489317	0.660476
Zbtb17	4.42365	3.14968	5.34324	6.50836	7.33986	5.82063	4.30899	3.42996	4.44973	3.83365
Zbtb16	6.73841	6.65179	3.58255	2.46436	0.863287	0.176645	0.36556	0.260386	0.219396	0.0555414
Zbtb14	1.34093	1.79989	1.17556	1.35986	1.06222	1.73238	1.76267	1.23355	1.84842	1.42996
Zbtb12	0	0	0	0	0	0.192821	0.192878	0.211243	0.070256	0
Zbtb10	4.72463	5.17412	5.94814	5.65585	6.15727	5.18628	4.45948	2.95656	3.80724	3.79764
Zbtb1	1.64235	1.71009	0.862587	0.866793	1.41652	0.927588	1.16487	1.12756	0.716754	0.894115
Zbp1	0	0.252481	0.0128969	0.432084	0	0.0354992	0	0	0	0.0806016
Zbed6	6.35703	6.24329	5.52014	5.38054	5.24551	3.64447	3.62746	4.24534	5.16442	4.97893
Zbed4	3.77838	3.92195	3.34753	3.12295	3.43025	2.6786	2.4671	2.17352	2.45611	2.48542
Zbed3	12.8461	12.5395	10.9181	9.36998	5.13732	2.06281	1.68611	0.184885	0.358055	0.156785
Zbbx	0	0.0226919	0.0251284	0.14404	0	0.0411624	0.0708154	0.000669612	0	0
Zar1l	7.60275	7.0634	5.22115	4.86579	1.03569	0.294631	0.255369	0.0232268	0.0281801	0.0519442
Zar1	10.2223	7.17004	3.93366	2.53394	0.495453	0.263537	0.128226	0	0.233781	0
Zap70	0	0	0	0	0.442706	0	0	0	0	0
Zan	0.13285	0.00225958	0.00328734	0.0915313	0.532718	0.348961	0.569554	0.362191	1.14256	0.407197
Zak	4.9994	5.21573	2.10497	0.928784	0.276814	0.0199641	0.0634501	0	0.0147287	0
Zadh2	0.41306	1.65871	0.157211	0.102758	0.00136067	0.0358412	0.000785937	0.113475	0.127686	0.000476341
Yy1	1.4678	1.80644	5.69812	5.63171	5.63008	5.60005	5.23629	3.44463	3.7047	3.84064
Ywhaz	8.1299	8.82691	6.8818	5.64619	5.44054	6.64582	7.12518	7.86833	7.7052	7.74148
Ywhaq	7.33232	7.92739	8.22529	7.61625	7.71264	8.14559	8.40002	7.48706	7.38933	7.58764
Ywhah	4.83663	4.74992	4.70054	4.93682	6.08195	5.39468	5.05174	4.67127	4.99893	5.82579
Ywhag	7.36423	7.41741	6.62722	5.91863	4.8846	5.47854	5.54301	5.5874	6.04137	5.17813
Ywhae	9.28037	10.1457	8.15998	7.49088	7.37005	8.47684	8.6041	8.83678	8.78248	9.08784
Ywhab	7.37635	7.34826	4.90862	4.99359	4.95489	5.51389	5.33406	5.55038	5.10765	5.59733
Ythdf3	5.46614	6.27951	4.6531	2.80242	1.88742	2.02092	1.57053	1.77091	2.0979	2.88065
Ythdf2	5.95625	5.58841	7.69144	7.84456	7.48949	6.65662	6.36062	5.42641	5.55299	5.57793
Ythdf1	3.92182	3.38575	3.02128	4.39723	4.69092	3.99183	3.37891	3.15358	3.76912	3.95177
Ythdc2	2.57793	3.17817	1.82492	0.689366	0.669356	0.851073	0.775991	0.529783	0.52883	0.942518
Yrdc	5.40843	5.37007	6.11045	6.46615	6.45138	5.60582	5.28834	3.10201	2.75749	2.82588
Ypel5	8.97939	9.23052	6.58923	5.86824	6.15443	5.60572	5.80763	3.64066	3.69176	3.31285
Ypel4	0	4.40596e-08	1.32293	1.46853	0.532666	1.51789	0.0796677	0.000930666	0.174868	0
Ypel3	5.56672	4.38036	5.06	4.2815	3.15375	3.42933	3.13229	0.596575	0.652098	0.101213
Ypel2	6.84841	6.44993	6.48751	6.73972	7.60803	6.74995	6.27835	3.67549	4.02911	2.97708
Ypel1	1.91163	2.74171	3.42387	1.98926	1.93278	1.15338	0.567366	0.51381	0.819871	0.544488
Yod1	0	0	0	0.0041818	0.12789	0.0417039	0.000601581	0.0119408	0.178493	0.000409971
Ylpm1	4.16007	3.73967	5.07771	5.2664	4.51306	3.30725	2.82329	3.2547	3.38826	3.44183
Ykt6	4.09069	4.0469	1.81066	1.87883	3.64447	3.7515	3.57379	2.79027	3.94408	2.82916
Yjefn3	0.512411	0.475281	0.183309	0.0167727	0.108354	0.00346075	0	0.167901	0.26042	0.0322284
Yipf7	0.76819	0.49977	0.011942	0	0	0	0	0	0.00365424	0
Yipf6	5.86681	6.55053	3.78335	2.09905	4.31253	3.02641	3.04484	2.19285	1.90447	1.95862
Yipf5	5.7984	5.52652	2.77241	3.18015	4.81999	3.45648	3.80539	4.09441	3.60087	3.37234
Yipf4	5.28168	5.91013	5.58464	5.45694	4.59326	4.7294	4.74609	3.48574	3.49229	3.34588
Yipf3	6.56754	5.41324	4.5018	4.68986	5.37835	4.64835	4.62752	3.46871	4.00016	3.84603
Yipf2	4.17439	4.13677	3.58587	3.22213	1.07507	3.91385	3.5922	3.71745	4.4464	3.39398
Yipf1	4.46776	3.29661	5.46054	6.93537	6.55651	5.29029	4.50502	3.24629	3.66086	4.18925
Yif1b	3.72685	1.55427	2.44209	3.81644	4.54487	5.36334	5.99212	6.87561	6.41925	6.35017
Yif1a	1.59895	0.654558	0.0938645	4.04513	6.0638	5.59569	4.81185	5.76756	5.83711	5.4493
Yes1	2.02578	1.54325	0.494871	0.840097	1.94536	1.36969	1.16804	2.20697	2.43017	2.48626
Yeats4	6.56594	5.96759	5.65891	4.37425	3.01289	3.32931	3.37448	3.20992	3.08244	2.61277
Yeats2	0.842329	1.07069	1.90246	2.89139	2.46541	1.835	1.19969	1.82011	2.0039	1.58313
Ydjc	0.0506591	0.283851	0.966359	2.13553	1.75862	0.481203	0.678526	1.04077	0.506969	0.482019
Ybx3	0	0	0	0	0	0	0.181408	0	0	0
Ybx1	9.59596	9.11285	9.53326	9.54161	9.54271	9.41974	8.86814	8.76206	8.45944	8.65372
Ybey	0.543591	0.669341	1.47166	1.722	1.77597	1.64511	1.07254	0.735995	0.902179	0.418031
Yars2	2.53174	1.50957	0.34936	1.96063	4.97978	2.25669	2.01928	1.82192	2.20737	3.09451
Yars	0.436201	0.381994	3.1686	4.1547	5.52221	5.88537	5.59629	5.58613	5.52599	4.94215
Yap1	9.22633	9.16584	8.28516	7.22023	5.43122	4.09212	4.17296	3.51834	4.00222	3.37004
Yaf2	4.67667	2.6742	1.71932	0.301725	1.09837	1.12012	0.590156	0.851091	0.330793	0.772763
Yae1d1	2.92672	3.29271	1.27425	1.13096	2.84115	2.32396	2.25725	1.83359	2.10312	1.8855
Xylt2	0	0.466651	0.355935	0.802413	0.76893	0.495551	0.359816	1.03765	1.43081	0.678064
Xylt1	0.391588	0.172109	0.0290068	0.00966823	0	0.0288996	0.00168794	0	0.00103767	0.127224
Xylb	1.25092	1.50721	4.42513	4.21847	4.02938	2.95686	2.36696	1.09426	1.52861	1.4809
Xxylt1	0	0	0	0.00496961	0.619529	0.0979007	0.355638	0.143021	0.0179133	0.347263
Xrra1	0.726503	0.663486	0.197391	0.00248631	0	0.00155747	0	0.00889892	0.00752912	0
Xrn2	6.9029	7.12043	5.03785	5.86588	6.4706	5.58968	5.57375	5.52908	5.79331	4.96915
Xrn1	0.0050529	0.244388	1.8499	1.49059	0.978207	0.21733	0.48179	0.347494	0.228633	0.351201
Xrcc6bp1	5.39125	2.66897	2.63979	2.01923	3.47168	1.77182	0.685516	0.705881	0.852575	1.33598
Xrcc6	5.63843	5.74675	1.50629	1.62986	2.22108	4.80344	3.62154	4.58513	5.18149	4.8911
Xrcc5	3.07523	3.79264	3.74951	3.5749	2.0518	1.28732	1.09	2.49329	2.4205	1.90294
Xrcc4	4.49989	4.90894	1.31449	1.51487	0.162149	1.59453	2.0732	2.15059	2.04631	2.15387
Xrcc3	4.2182	4.34768	2.45386	0.824467	1.59141	1.99497	1.85371	1.85842	2.18554	0.769328
Xrcc2	3.86812	3.99491	1.52874	1.73099	1.22049	0.493778	0.935809	0.731219	1.29094	1.19553
Xrcc1	3.91302	3.09881	0.898156	1.58481	4.26376	6.13059	5.23077	3.72435	4.52401	3.03907
Xpr1	3.9673	4.14652	4.31748	4.5513	4.10877	4.64209	4.60522	1.98455	2.09457	1.9068
Xpot	0.0174006	0.100176	1.92639	3.43942	4.01709	4.86544	4.89314	4.02694	4.47663	3.64241
Xpo7	2.57036	2.72253	1.94612	1.3258	1.63983	1.87261	1.54839	1.32715	1.34302	1.56341
Xpo6	7.79709	7.93963	7.30538	6.25942	6.48035	6.62865	6.18188	5.59727	5.72975	6.28024
Xpo5	2.52939	3.2265	1.36656	0.834971	0.614003	3.07268	2.86826	2.30121	3.22908	2.31017
Xpo4	0	0	0	0.000946839	0	0.0849897	0.287107	0.26597	0.270564	0.470094
Xpo1	3.69707	4.80116	5.56414	5.9489	6.78165	5.71441	5.55469	4.16169	5.09911	4.56845
Xpnpep3	1.89775	3.1013	1.59536	1.95591	2.66003	2.78731	2.69734	1.81098	2.33477	1.60315
Xpnpep2	0.0195844	0.135487	0.206628	0.166759	0.0840735	0.17562	0.102166	0.276004	0.889007	0.606516
Xpnpep1	0.633087	1.161	6.38185	6.03699	4.87371	5.70649	5.03941	6.14763	6.75937	6.20109
Xpc	3.42915	3.29552	0.799208	0.973522	1.09071	1.2484	0.715937	0.973299	1.40488	0.841505
Xpa	3.2043	1.28083	2.66665	3.86648	4.06028	1.26663	1.76694	1.18068	2.00777	1.30246
Xlr5e.ps	0.392513	0.259908	0.0447874	0.0778977	0.179074	0.20491	0.172268	0.601996	0.536475	0.409721
Xlr5d.ps	0	0.285378	0.226357	0.395119	0	0	0	0	0	0
Xlr5b	0	0.0161196	0.104514	0.0716195	0.234115	0.0146474	0.00342475	0.0752575	0.010272	0.00340151
Xlr5a	0.840094	1.47929	0.434349	0.363985	1.26457	0.77442	0.721559	1.65544	1.42992	1.28191
Xlr4e.ps	2.26265	3.04729	1.29848	0.573247	0.220624	0.239029	0.377593	0.803183	0.201991	0.334856
Xlr4c	5.09433	5.34489	2.9533	1.4445	1.12371	0.53075	0.77783	1.71742	1.56197	2.69454
Xlr4b	4.22115	4.66448	3.32944	2.31162	1.16633	1.51253	1.3278	2.16046	2.23971	3.23541
Xlr4a	3.47672	4.33858	1.92073	1.01233	0.486936	0.896313	0.780552	1.4137	1.34703	2.94434
Xlr3d.ps	3.376	4.76257	2.44593	0.698745	0.258274	0.232686	0.343151	1.81634	1.1551	1.63005
Xlr3b	3.98303	4.7737	2.68567	1.63663	0.608057	0.286473	0.293303	1.44078	0.883262	1.3737
Xlr3a	6.5283	7.73681	5.42874	3.89667	1.28975	1.17122	0.816742	3.84911	2.58085	3.3123
Xlr	1.55807	1.92733	0.564917	0.0391096	0.883777	0.0170448	0.399111	0.0574504	0.0679409	0.0334098
Xkrx	0.173057	0.316519	0.777898	0.373429	0.650319	0.279232	0.176726	0.0854329	0.23592	0.268975
Xkr9	0.00801787	0	0	0.0145523	0.27549	0.572788	0.861272	0.00527293	0.00567703	0.0106924
Xkr7	0	0.00669898	0	0.00406293	0.0807535	0.105122	0	0	0	0
Xkr6	3.63004	2.892	0.961	0.500522	1.10541	0.238354	0.493223	0.368306	0.755125	1.24047
Xkr5	0.00716453	0.306795	0.187325	0.0066193	0	0.0467709	0	0.00697942	0.0115224	0.00110381
Xkr4	0	0.516255	0.157821	0.00337404	0	0.000366645	0.000565544	0	0	0.00107233
Xk	0	0.272653	0	0.620361	0.264373	0	0	0	0	0
XIST_intron	0.0164559	0.00671614	1.12438	0.55745	3.80588	0.284359	2.6648	2.21141	1.11801	0.732016
Xist_exon1	0	0	0.600003	0	0.910899	0	0.454029	1.22868	0.187071	0
Xist	0	0	0	0.00323541	0.126112	0.00277535	0.337135	0.0630361	0.0549988	0.318106
Xirp2	0	0	0.00163568	0.000338528	0	0.000826162	0	0	0.000821282	0.000148901
Xirp1	0	0	0.300234	0.163337	0	0	0	0.0011387	0.000809395	0.000541076
Xiap	4.65376	4.47241	5.0724	3.76785	3.54516	2.83487	2.98763	2.72729	2.67599	2.95654
Xdh	0.0889827	0.0152756	0	0.00610073	0	0.939119	0.456352	0.000405709	0.0014562	0.00388748
Xcr1	0.0396315	0.232768	0.159445	0.164298	0.110338	0.135474	0.108104	0.0679416	0.101801	0.0427429
Xcl1	0	0	0	0	0	0	0	0	0	0
Xbp1	0.773948	0.116759	0.257921	0.932131	0.485107	1.09776	2.19739	3.88798	3.2781	3.15582
Xaf1	0.883278	0.209063	0.810808	0.877223	1.37632	1.43967	1.47236	2.21431	2.19311	2.10561
Xab2	3.05759	2.03379	1.34299	1.69868	4.09038	3.95116	3.88266	3.64982	4.74847	3.1299
Wwtr1	1.84629	1.25581	4.33637	3.98589	3.70283	4.46825	3.67283	2.72976	2.92616	2.30113
Wwp2	3.56542	4.21754	3.02047	3.91399	4.98341	4.42319	2.99553	3.02768	4.2557	3.52549
Wwp1	2.60786	2.88865	2.30061	2.05943	0.426523	0.389373	0.365037	1.38329	1.58939	1.10038
Wwox	5.17414	4.94009	3.82405	1.91472	0.541655	0.669433	0.381971	0.841494	1.29589	1.38972
Wwc2	7.64772	7.92649	7.38331	5.93184	3.53525	3.58101	3.97282	3.09073	3.36701	2.96442
Wwc1	1.31477	2.72166	0.401952	0.352585	0.618249	0.542079	1.107	1.65967	1.68604	2.96811
Wtip	1.08122	0.126706	0.455804	0.681856	0.99632	0.469723	0.609416	0.54787	0.635235	0.680125
Wtap	9.29245	9.49062	9.55857	9.10659	8.26163	9.17186	8.81726	7.90484	7.29501	8.09768
WT1.AS_8	0	0	0	0	0	0	0	0	0	0
WT1.AS_7	0.255894	0.0850528	0	0	0.0418174	0	0	0	0	0
WT1.AS_6	0	0	0	0	0	0	0	0	0	0
WT1.AS_3	0	0	0	0	0	0	0	0	0.0233878	0
Wt1	0.0568592	0.452439	0.255342	0.15902	0.0107145	0.0684915	0.0186527	0.0502845	0.0614847	0.0651844
Wscd2	0	0	0	0	0	0	0	0.0925072	0.00652418	0.270779
Wscd1	0	0	0	0.0180399	0	0	0.00083093	0.00118578	0.0029375	0
Wsb2	0.925065	1.66394	0.166801	0.488646	2.88063	1.43945	1.13274	2.16122	2.49742	1.87367
Wsb1	2.6499	3.47559	7.95625	7.49531	7.82974	7.44314	7.15872	5.73186	6.20481	5.73555
Wrnip1	3.00459	2.65431	1.08816	1.59058	1.57041	1.49419	1.55047	1.96481	1.46379	1.44402
Wrn	3.68204	3.93972	2.90052	1.64276	0.618949	0.51188	0.270894	1.25415	1.00632	0.742701
Wrap73	3.0852	2.84083	0.893513	0.898515	0.469219	2.00777	1.27875	2.81882	2.59555	1.94882
Wnt9b	0	0	0	0.180635	0	0	0	0	0.000605969	0
Wnt9a	0.00527476	0	0	0	0	0.0242044	0	0.159121	0.00206327	0.0680752
Wnt8b	0	0.08082	0.130907	0.000584318	0	0	0.00371786	0.0176625	0.0159827	0.00524717
Wnt8a	0.633624	1.05456	0.177646	0.3675	0.00807156	0.0153593	0	0.0169415	0.0857727	0.0800757
Wnt7b	0	0	0.0541164	0.00855975	0.0800811	0.019147	0.236081	0.883931	1.15516	2.52345
Wnt7a	0.85931	1.05521	0.399489	0.0203029	0.0217454	0.000446718	0	0.00262426	0.00112843	0.000875328
Wnt6	0	0	0	0.0015894	0	0.00736154	0.0489598	0.368835	0.526859	1.07556
Wnt5b	0.34751	0	0	0.333291	0	0.0693048	0.0949697	0.12228	0.0125125	0.121182
Wnt5a	1.42447	1.69379	0.55167	0.0801571	0.00470297	0.00335192	0.00298239	0.00453055	0.0112139	0.01084
Wnt4	0.172326	0.164029	0.509071	0.47208	0.435372	0.171298	0.202356	0.201415	0.265259	0.221766
Wnt3a	0	0	0	0.00320742	0	0.21133	0.0970338	1.30803	1.7202	1.71419
Wnt3	0	0	0	0.00505001	0.0017448	0.0940348	0.000557762	0.0414364	0.0403231	0
Wnt2b	0	0.0119482	0.0245584	0.00258264	0	0.00928135	0.100387	0.0585838	0.0446967	0.00676105
Wnt2	0.298489	0.859027	0.0787141	0.00252946	0	0	0	0	0.00135185	0.00275676
Wnt16	0	0.0719695	0.10932	0.23623	0.00847823	0.0024896	0.0247611	0	0.146056	0.0849311
Wnt11	0	0.00825872	0.0163956	0.0121377	0	0	0.000481369	0	0.00201463	0.0111516
Wnt10b	0	0	0	0.00485014	1.03464	0.683198	0.739364	0	0.0975799	0
Wnt10a	0	0	0.118234	0.00155325	0	0	0	0.00284472	0.0042158	0.00567751
Wnt1	0	0	0.194358	0	0	0	0.0208807	0.000773201	0	0
Wnk4	0.390066	0.718614	2.78357	0.760166	0.791304	0.125297	0.237463	0.168265	0.324995	0.0909571
Wnk2	5.11735	3.72816	2.15491	1.42492	1.17333	0.513558	0.175401	1.56569	2.23254	3.59204
Wnk1	8.55368	8.32355	8.63039	8.41298	7.64443	6.59872	6.07823	5.67459	5.17689	5.47651
Wls	3.5457	3.21469	1.57058	1.57099	0	0.0997158	0.0115539	0.0891312	0.461279	1.4874
Wiz	3.62041	3.95794	3.64117	3.38294	2.76657	3.28346	3.27999	3.25017	4.11267	3.40543
Wisp3	1.02502	0.781994	0.40076	0.219321	0.0569546	0.00784703	0.0274951	0.130595	0.0251079	0.00132762
Wisp2	0	0	0.120725	0.466199	0.00280358	0.0275439	0	0.0022946	0.00221949	0
Wisp1	0.590986	0.613683	0.470305	0.0370141	0	0	0.000372675	0.00239642	0.0856653	0.0362636
Wipi2	2.70551	2.50039	5.43161	6.08871	6.5535	5.9608	5.36821	3.10088	3.72764	2.94997
Wipi1	5.41813	5.06206	3.02235	2.2693	1.63542	0.372637	0.244944	0.381808	0.412865	0.403668
Wipf3	0.0738321	0	0	0.246808	0	0	0.000385433	0	0.0694586	0.00201609
Wipf2	0	0	0.299233	0.367541	0.516967	0	0.107569	0.0327917	0.465562	0.106642
Wipf1	1.12431	1.00359	0.487856	1.4291	2.44574	0.504481	0.160467	1.41166	1.65702	2.87822
Wif1	0.851851	0.323808	0.0763523	0	0	0.115765	0	0.00207264	0.00295545	0.0034948
Wibg	3.86673	3.17397	5.39019	5.96987	5.02653	4.83137	4.87756	3.65966	4.79568	3.86197
Whsc1	4.97761	4.91746	3.89514	3.32902	1.43161	0.651101	0.339479	0.844373	0.911483	2.00781
Whrn	3.59672	1.57213	0.790649	0.140472	0.527206	0.843102	0.929449	1.72753	1.18867	0.324844
Whamm	7.21895	6.16128	4.50246	3.58028	1.1365	3.30276	3.55623	3.59727	4.03627	2.66762
Wfs1	6.9191	7.15717	4.03009	2.31382	1.15647	0.258842	0.606109	0.621972	0.858587	0.114041
Wfikkn2	0.00854269	0.00724756	0.0668013	0.0165309	0.00953696	0.0253556	0.0297275	0.0886317	0.00981159	0.0105342
Wfdc9	0	0	0	0	0.362138	0.262083	0	0	0	0
Wfdc8	0	0	0.0143497	0.083597	0.258262	0	0.000788235	0.00136674	0.00256835	0
Wfdc6b	0	0	0	0.288132	0.260544	0	0	0	0	0
Wfdc6a	0	0	0	0	0.00837808	0	0	0	0	0
Wfdc5	0.063761	0	0	0	0	0	0	0	0	0.110452
Wfdc3	6.55277	5.04675	3.30513	2.30328	1.48952	0.138563	0.202826	0.186945	0.0542714	0
Wfdc2	0	0	0.0455171	0.734021	0.4139	0.905855	0.338984	5.89221	4.97052	6.01515
Wfdc18	0	0	0	0	0	0.109111	0	0	0	0
Wfdc17	0	0.308353	0	0.00753767	0	0.214723	0.00766805	0	0	0
Wfdc16	0	0	0	0	0	0	0	0	0	0
Wfdc15b	0	0	0	0	0	0	0	0	0	0
Wfdc15a	0.591515	0.425806	0	0.104772	1.58732	2.22705	2.6825	3.30136	2.60563	4.12501
Wfdc13	0	0	0.0191419	0.213839	0.00609183	0.00682119	0.0229339	0.00516534	0.00680061	0.00396862
Wfdc12	0	0.037041	0.0970805	0	0	0	0	0	0	0.00703474
Wfdc11	0	0	0	0	0	0	0	0	0	0
Wfdc10	0	0	0	0	0	0.618627	0	0	0	0
Wfdc1	2.35886	0.81878	0.156486	0.304452	0	0	0	0.00292033	0.00373882	0
Wee2	8.49366	9.41985	8.18904	4.77372	0.872211	0.24436	0.35822	0	0.105077	0.00483822
Wee1	0.00412718	0.711818	3.95696	3.81168	3.4388	2.37232	2.05969	1.73186	2.58992	1.8132
Wdtc1	7.11749	6.8877	6.25062	6.23762	5.99181	5.36604	4.99234	2.80322	3.21947	2.42994
Wdsub1	3.99504	3.50313	1.97103	1.89222	2.2802	1.84702	0.959336	0.937186	1.358	0.784743
Wdr96	0	0	0	0.331784	0	0	0.127719	0.0714653	0	0
Wdr95	0.18231	0.547848	0.664189	0.455103	1.50564	0.257994	0.274353	2.08749	2.27011	1.71314
Wdr93	2.8092	1.80218	1.81673	0.9151	1.44002	0.652327	0.523326	0.550752	0.456613	0.170599
Wdr91	5.31235	4.79417	2.12885	1.80196	3.80326	3.53951	3.27677	2.36049	3.0782	1.08535
Wdr89	2.13434	3.40675	2.05088	3.34682	2.35677	2.39298	2.47746	2.19595	2.04284	2.30285
Wdr86	0	0.440146	0.123878	0.152318	0.265802	0.192155	0.00081439	0.00236104	0.00019269	0
Wdr83	2.24717	2.67653	2.35185	4.01104	2.48275	4.49245	4.36675	4.57298	4.76983	4.15157
Wdr82	6.57857	7.41168	4.63905	3.51993	3.91106	3.12617	2.9689	3.42636	3.48793	3.40972
Wdr81	2.06668	1.61833	4.48215	4.48801	6.28394	4.33927	3.46273	1.37276	1.68082	1.35731
Wdr78	0.24836	0.949129	0.060605	0.0420325	0.393063	0.021481	0.0016526	0.155921	0.117795	0.171552
Wdr75	5.02393	3.58765	3.84705	5.94128	7.33601	6.64135	6.28039	5.06579	4.83952	5.10977
Wdr73	5.58093	6.07143	2.50357	4.16954	4.89769	5.41066	5.10915	3.47659	4.67355	3.52235
Wdr72	0	0.276076	0.0734169	0.167537	0.559738	0.892341	0.817757	0.501957	1.37773	2.5178
Wdr70	6.21502	6.11629	3.98097	4.81426	4.47053	3.07348	2.8977	1.68963	2.0696	2.56826
Wdr7	0	0.0129496	0	0	0	0.00337738	0	0	0	0.352466
Wdr66	0.181699	0.295463	1.30382	0.70859	1.70458	1.8009	1.30091	0.33094	0.176185	0.0278487
Wdr65	0.0757276	0.377842	0.545657	0.449867	0.315899	0.115879	0.236365	1.4536	1.10636	1.77592
Wdr64	0	0	0	0.411679	0	0	0	0	0	0
Wdr63	0.514274	0.92982	1.17022	1.0223	0.915754	0.0173378	0.0886171	0	0.00071351	0
Wdr62	4.45706	4.14628	4.42325	5.31783	4.50728	1.82437	2.44763	1.91289	2.68003	1.89139
Wdr61	5.24202	3.59515	1.91984	2.18965	6.71668	6.89679	6.70343	7.09079	6.91074	6.39744
Wdr60	5.11523	5.10728	3.24754	2.66241	0.87475	0.652725	0.554711	0.494634	0.6386	0.568788
Wdr6	0.881571	0.240378	0.652953	1.76112	1.72083	1.98785	2.14839	2.22286	2.53996	2.0278
Wdr5b	1.15364	1.88961	0.762637	0.342421	0.0259542	0.203945	0.00719071	0	0.209103	0.122176
Wdr59	0	0.285008	0.0559765	0.18793	0	0.0958632	0.00986618	0.292658	0.213073	0.000934343
Wdr55	5.35682	6.06161	5.17274	6.33079	6.30182	4.18141	3.64853	2.79827	3.43381	3.99305
Wdr54	0.813437	0.392266	0	0.133287	0.138949	0.591427	0.17743	0.493857	0.37687	0.0186947
Wdr53	6.73277	6.35763	4.95808	4.49883	5.87285	4.13235	3.7432	2.38852	3.02482	2.67678
Wdr52	0.0245663	0.293671	0.0248978	0.239698	0.210499	0.0086698	0.00206279	0.0322142	0.00562994	0.00412267
Wdr5	7.19548	7.64155	6.22729	6.05669	6.18511	5.89631	5.49958	4.13328	4.23813	3.97357
Wdr49	0	0	0	0	0	0.0044372	0	0	0	0.00110927
Wdr48	5.06373	5.55046	3.66455	3.81206	3.34321	3.10059	2.81936	2.06175	2.45655	1.32211
Wdr47	5.08087	5.91035	4.22236	3.27031	2.86007	2.19985	2.2148	1.05601	0.735411	0.346462
Wdr46	4.14074	3.27098	3.36128	4.09648	4.86128	4.3255	3.57396	2.41301	2.47436	2.31399
Wdr45b	3.5075	2.88786	5.28727	5.87541	5.92547	5.69908	5.37045	3.95207	4.48867	4.46821
Wdr44	2.81738	2.02737	5.21201	5.0171	2.29586	0.596146	1.20015	1.10783	0.829678	0.925945
Wdr43	6.51634	6.77498	7.10561	7.47343	8.04083	7.30303	6.73675	4.47168	5.23397	4.7525
Wdr41	3.47697	3.99425	2.18045	0.560491	0.237841	0.132557	0.0424595	0.0110967	0.165853	0.218324
Wdr4	0.164013	0.289581	1.46795	4.24623	4.43446	3.81152	3.49403	2.67377	4.05769	3.42478
Wdr37	5.61878	6.65394	4.56846	5.08351	3.47085	1.81094	1.89788	1.28286	1.37039	1.008
Wdr36	3.71398	4.11043	4.35772	5.18126	6.42199	5.3108	4.55975	3.42983	3.99641	3.68581
Wdr35	1.08691	0.539682	0.538947	0.138731	0.0949884	1.13382	0.348398	0.280651	0.269423	0.0392964
Wdr34	2.09999	2.33004	3.06022	3.74052	4.69015	4.23698	3.98183	2.46197	2.50115	2.08784
Wdr33	8.22166	8.79601	7.66898	7.11858	5.3022	5.23008	4.40128	5.1861	5.13384	5.167
Wdr31	3.75	4.11235	7.041	6.53442	7.14473	7.40621	6.93117	4.04342	4.76831	3.81669
Wdr3	4.13751	3.48794	5.45101	5.58227	7.04921	6.48676	6.14965	4.65218	4.89669	4.36521
Wdr27	0	0.184797	0	0.278698	2.4402	1.08571	0	0	0	0
Wdr26	9.27876	8.91884	8.98034	8.30452	7.80385	6.0607	5.79155	5.15977	5.81079	5.21981
Wdr25	4.63477	3.83377	0.503009	2.0386	1.43716	0.231907	0.254597	0.388472	0.564748	0.235854
Wdr24	3.62636	2.01761	1.31066	1.65936	4.16643	3.08102	1.5567	1.41047	2.68461	1.88016
Wdr20b	2.02502	1.8992	2.44901	0.774736	0.0247518	0.0281865	0.163885	0.00617029	0.329804	0.0926971
Wdr20a	8.02013	8.53259	6.57535	4.89989	3.03433	1.93025	1.84535	1.24336	2.40163	1.85127
Wdr19	0	0	0	1.11665	0.0146651	0.0115717	0	0	0	0
Wdr18	0.521621	0.261881	1.986	3.92403	4.26053	5.20641	4.94157	4.39705	4.54261	4.11888
Wdr17	3.55539	4.16893	3.58189	2.03118	1.4686	1.00273	0.8026	1.16896	1.14543	1.05119
Wdr16	0.809725	1.88863	0.0515853	0.00717676	0	0	0.0226484	0.0562217	0.200915	0.063809
Wdr13	4.05236	4.42527	2.58059	2.10439	2.4507	1.19718	1.08429	1.16452	1.25504	1.54073
Wdr12	4.4547	3.3652	2.86959	3.06827	5.19786	5.00014	4.86677	4.63279	4.76106	5.05283
Wdr11	4.61186	5.44178	3.08082	2.10104	2.54388	2.42665	1.78307	2.12444	2.72625	2.43171
Wdr1	7.72456	7.4509	6.66552	5.58755	4.11316	4.772	5.00934	7.39126	7.22673	8.48064
Wdpcp	1.04249	2.06032	0.217854	0.0162941	0.173623	0.271299	0	0.312701	0.201117	0.464717
Wdhd1	4.04261	4.38857	2.91913	3.31666	3.16844	3.42879	3.39387	3.06267	3.44901	3.07405
Wdfy4	0.732368	0.563704	0.504839	0.00396574	0.0558873	0.307336	0.0649805	0.108648	0.107749	0.0323209
Wdfy3	4.24026	4.33361	3.62208	2.58375	2.65385	1.84345	1.46217	1.49193	2.4244	2.16392
Wdfy2	3.28065	3.64219	3.10674	2.81378	2.96832	1.63796	1.13423	1.1477	1.46059	1.01294
Wdfy1	1.51946	2.02492	0.851151	0.834081	2.63766	3.94785	3.93519	4.05705	4.56231	3.7513
Wbscr28	0	0	0	0.00213684	0.285391	0	0	0	0	0
Wbscr27	1.48893	1.0027	0.358356	2.15217	2.94784	2.26752	1.9528	2.70245	4.42291	3.53012
Wbscr25	0.14942	0.0700928	0.497272	0.536929	0.113364	0.315522	0.0397096	0.254324	0.122994	0.261366
Wbscr22	3.90875	1.42149	2.19149	3.43042	5.89778	6.83391	6.62035	6.04602	6.19982	6.51255
Wbscr17	2.10387	1.74808	0.126458	0.651145	0.302875	0	0.137448	0.251009	0.101257	0.0728114
Wbscr16	0	0.126856	0.551401	1.45151	1.93998	1.91175	1.28358	1.83858	2.18264	1.2516
Wbp5	3.93796	2.14404	0.943851	0.537141	0.190612	0.237502	0.322326	0.365567	0.0134696	1.02912
Wbp4	4.86047	3.89443	2.73517	3.26346	3.08386	1.78332	1.8104	2.36493	2.43666	2.64515
Wbp2nl	1.38556	1.35013	0.88793	1.54437	0.777867	0.194876	0.0976955	0.0810009	0.234268	2.78933e-10
Wbp2	7.16834	7.5619	6.82006	5.39251	3.45596	4.60974	4.84358	4.96466	5.00204	5.3065
Wbp11	6.55713	6.5259	6.10115	6.39009	5.1386	5.05222	4.95336	5.38148	5.38298	5.75416
Wbp1	3.8081	1.44028	1.34368	0.807522	1.93391	1.01017	0.991642	1.83754	1.46346	1.4738
Wasl	6.67498	6.84226	6.66582	5.47129	4.15851	3.10112	3.02048	2.44601	2.45665	2.82443
Wash	1.87767	1.80168	3.16675	3.00352	1.41791	1.62311	1.46886	1.67058	1.99975	1.7061
Wasf3	4.85486	3.82655	4.31969	2.98821	0.609117	0.00183464	0.0711158	0.0695208	0.0140669	0
Wasf2	8.33545	8.21008	7.08883	6.95011	4.88215	4.52214	5.18573	5.13071	5.20121	4.66183
Wasf1	5.02337	5.65288	4.94264	3.70963	2.49663	0.646101	0.539578	0.548177	0.743479	0.636813
Was	0.481615	0.579326	0.984457	1.16665	1.20384	0.900228	0.878444	1.06815	1.15423	1.1526
Wars2	3.62044	4.41509	0.815536	1.12342	3.02052	3.59229	3.24515	2.64657	2.58417	2.08623
Wars	5.92142	6.66538	2.96347	3.22468	5.05448	4.26158	4.12764	4.88873	4.81292	5.3696
Wapal	7.5457	8.33203	8.38315	7.6579	6.77996	5.21988	5.62023	5.08488	5.22531	5.26944
Wap	0	0	0	0	0	0	0	0	0	0
Wac	5.75406	6.14857	6.96169	6.5566	6.26068	6.33545	5.92866	4.26749	4.21462	4.44567
Vwf	6.42879	7.33653	7.19867	7.14652	4.11788	0.944348	0.86916	0.397537	0.850918	0.620306
Vwde	2.584	2.4995	1.82225	1.08704	0.238999	0.0140791	0.000844397	0	0.00338026	0.000526338
Vwce	0	0.0175436	0	0.00469249	0.230419	0.0225522	0.0205226	0.00250859	0.0158163	0.00366502
Vwc2l	2.40145	2.27474	0.562425	0.0126016	0	0	0.00155116	0.000297987	0.00717206	0
Vwc2	4.35321	3.65609	2.19762	1.55564	0	0.000409459	0.00256337	0	0.0201849	0
Vwa9	4.87215	4.6576	3.07759	2.67357	2.81865	1.58595	1.61312	2.16373	2.56268	2.32716
Vwa8	4.5453	4.71519	2.00269	0.821491	0.169924	0.584214	0.480918	1.28902	1.50203	1.15127
Vwa7	0.0849011	0.229335	0.383193	0.211013	0.280431	0.0949863	0.133886	0.282217	0.235537	0.450563
Vwa5b2	1.13918	1.33269	0.499772	1.20158	1.18429	0.364833	0.241789	0.068999	0.0945551	0.106172
Vwa5b1	0.0177039	0.0135686	0.0128411	0.182959	0.0495796	0.261645	0.304721	0.0871228	0.103532	0.00210047
Vwa5a	0.209054	0.823334	0.331383	0.170349	0	0.0801487	0.00604637	0	0.0088505	0.129373
Vwa3b	0	0.0338752	0.617517	1.1968	0.318244	0.401757	0.47899	0.170687	0.583559	1.1506
Vwa3a	0.471303	0.0483283	0.618665	0.0610063	0.0190344	0.0174518	0.0615217	0.0225926	0.0146041	0.00756841
Vwa2	1.65475	1.51244	0.343442	0.0589764	0.396618	0.0493216	0.000570766	0	0.009714	0
Vwa1	0	0	0.268863	0.432977	0.360767	0.0440575	0.0261115	0.0275295	0.154912	0.0228162
Vtn	0.78103	0.242812	0	0.276704	0	0.0444992	0.187614	0	0.0126893	0
Vti1b	6.36053	6.63695	6.31652	5.56465	4.97038	5.62626	4.87469	5.32624	5.77572	6.16776
Vti1a	3.97518	2.23045	0.333574	1.31371	1.37302	1.86131	1.00619	1.51575	1.30316	2.09242
Vtcn1	0	0.111726	0.264613	0.0648889	0.0337965	0.278089	0.662089	2.00018	1.72174	2.12612
Vta1	9.0065	9.46633	7.37835	5.35242	3.52409	2.85021	2.98656	3.58009	4.40311	4.87585
Vsx2	4.53968	4.30782	3.22691	2.63388	0.516268	0.00469301	0.0373368	0.0234467	0.0434553	0.213526
Vsx1	0	0.0376431	1.61207	0.922845	1.18513	0.22653	0.169086	0.00443381	0.11898	0.0129272
Vstm5	0	0	0	0.214593	0	0.0029812	0.00594449	0.713526	0.610122	1.22309
Vstm4	0	0	0	0	0	0	0	0	0	0
Vstm2l	0.0265987	0.323559	0	0.00314603	0.315703	0	0	0	0	0
Vstm2b	0	0	0	0.227584	0	0	0	0	0.00120908	0.0014499
Vstm2a	0	0	0	0.0113827	0.00119944	0	0.0102938	0	0.0350719	0
Vsnl1	3.31427	2.99179	1.08633	0.335458	0	0.0140221	0.223623	0.00252993	0.0722726	0
Vsig8	0	0	0	0.00224663	0	0.0160531	0.00137632	0	0.00116056	0.00302783
Vsig4	0	0	0	0	0	0	0	0	0	0
Vsig2	0	0	0	0	0.36698	0.0188302	0.00137297	0	0	0
Vsig10l	1.16835	0.516023	0.158227	1.11386	0.564129	0.249313	0.441645	0.295754	0.613375	0.973776
Vsig10	0.398979	0.357428	0.262406	0.351558	0.243104	0.562659	0.325535	0.609702	1.09682	0.798706
Vsig1	0	0.159475	0	0	0	0	0	0	0.0035523	0
Vrtn	4.73777	4.39798	2.87038	2.12064	0.499076	0.0200395	0	0	0.0257768	0
Vrk3	5.49648	5.67262	4.02011	2.97865	1.29947	0.780113	0.355474	0.960001	0.50495	1.59129
Vrk2	1.75334	0.273494	0.0176787	0.0656464	0.598321	3.22959	2.45823	1.72753	1.79165	1.65245
Vrk1	5.53266	5.71516	4.32667	4.46213	4.62388	4.78081	4.07125	4.16711	3.93929	3.71968
Vps8	4.53894	4.92678	3.27744	2.92328	2.42589	3.1325	3.30529	2.04974	2.59737	1.75419
Vps72	6.60908	6.37836	1.76487	2.16222	2.93433	3.55439	3.68929	2.84512	3.20574	2.66316
Vps54	3.2544	3.38842	2.65737	1.66993	2.67749	3.12049	3.33345	3.74487	4.622	3.73285
Vps52	3.72427	3.62413	1.05445	1.58074	2.48719	3.39601	3.34203	3.36063	4.22048	3.56805
Vps4b	4.20579	4.67893	2.77284	2.34306	3.47622	3.19731	3.26022	2.85975	3.12377	3.46749
Vps4a	6.5175	6.74505	5.55267	5.21884	3.70129	4.89351	4.17079	2.79551	3.79597	3.23718
Vps45	0	0.4507	0	0	0	0	0	0	0	0
Vps41	3.86623	4.78962	4.08177	2.52671	2.04175	4.04562	3.91271	3.80119	4.23815	4.2593
Vps39	5.75302	6.43298	3.15951	2.21511	1.97905	2.53521	1.54275	2.09527	2.73463	1.92954
Vps37d	0	0	0.143754	0.130616	0.0442108	0.219103	0.283823	0.0486273	0.00168398	0
Vps37c	0.833688	0.881779	0.190206	0.417429	0.819231	1.08222	0.574506	0.831854	0.832591	1.09239
Vps37b	4.5362	3.13824	2.05479	3.78	2.85847	2.06887	1.58571	0.623635	1.20361	1.9778
Vps37a	4.1309	4.51155	3.64997	2.75779	1.98759	1.87901	1.88325	1.15669	1.48807	1.46357
Vps36	3.19888	2.16146	0.881642	0.384783	1.69248	3.35572	1.96202	3.43206	4.20329	4.566
Vps35	5.37321	6.13485	5.22295	4.08144	5.09038	5.12501	5.16427	5.56535	5.67208	5.25743
Vps33b	4.07932	4.41831	2.89931	1.53008	0.789786	2.37804	2.64383	1.71739	2.86431	0.973934
Vps29	6.49852	6.87626	5.63207	4.44422	2.29908	5.71613	5.96055	8.02014	7.42153	7.37131
Vps26b	1.7999	2.25901	2.28164	2.75587	3.15355	2.29277	2.21674	2.37058	2.29067	2.19748
Vps26a	0	0.00472569	0.0043755	0.0875527	0.138459	0.190501	0.120276	0.454255	0.310833	0.309531
Vps18	0.106137	0.111886	0.973672	2.77757	2.47099	2.31986	1.5291	1.05851	1.72316	0.518454
Vps16	3.38882	4.31641	3.43067	4.56387	6.21022	6.7106	5.24232	5.30052	5.80139	4.95383
Vps13d	5.16232	5.84367	4.5869	4.93086	3.97474	3.34842	3.07219	1.79803	3.10393	1.65817
Vps13c	0.988496	0.768953	0.819324	0.432517	0.152272	0.43419	0.858604	1.14297	0.902568	0.791874
Vps13b	2.00176	2.29069	2.11731	1.53114	0.593117	0.848012	1.01406	1.33848	1.60684	1.2732
Vps13a	0	0	0	0	0	0.00684554	0.00215639	0.211438	0.000730935	0
Vps11	0.873124	0.938466	0.342556	0.915678	1.44295	1.55943	1.61399	1.61602	1.76376	1.48284
Vpreb3	1.05179	0.597222	0.382783	0.136163	1.45999	4.65816	4.21332	0.454115	0.440281	0.130432
Vpreb2	0.0908514	0.181115	0	0	0	0.219214	0.132146	0.251881	0.260905	0.0730783
Vpreb1	0.0251112	0.139294	0	0	0	0.285656	0.181447	0.513864	0.283374	0.195798
Vprbp	8.09648	8.47819	7.01229	6.52784	5.94324	5.60929	4.99537	4.09141	4.5808	3.94274
Vopp1	0.00983036	0.447869	0.0894905	0.0198347	0.00587173	0.0395996	0.00961263	0.0126832	0.00314629	0.00151053
Vnn3	0	0	0	0	0.0159776	0	0	0	0	0
Vnn1	0	0.208314	0.00531831	0.30082	0.771287	5.00388	5.76188	3.85178	4.02562	2.82497
Vmo1	0	0	0.874998	0.0030153	0	0.108887	0	0	0	0
Vmn2r98	0	0	0	0.0710944	0	0	0	0	0	0.0865932
Vmn2r97	0	0	0	0.000671168	0	0	0	0	0	0
Vmn2r96	0	0	0	0	0	0	0	0	0.000867882	0
Vmn2r95	0	0	0.00525033	0.00173091	0	0	0	0	0.00336169	0.000799916
Vmn2r94	0	0	4.64099	5.24171	3.55494	0	0	0	0	0
Vmn2r93	0	0.199545	1.35934	0.603002	0.0697262	0.0837901	0	0	0	0
Vmn2r92	0	0	0	0	0.0123712	0	0	0	0	0
Vmn2r91	0	0	0	0.00135967	0	0	0	0	0	0
Vmn2r90	0.3828	0.431416	0	0	0	0	0	0	0.00189452	0
Vmn2r9	0	0	0	0	0.0013456	0	0	0	0.000816305	0
Vmn2r89	0	0.0043153	0.00876249	0.00245488	0	0.00214579	0.000658413	0.00279787	0.00276592	0
Vmn2r88	0	0	0	0	0	0	0.00391372	0	0.0005854	0
Vmn2r87	0	0	0.00981728	0	0	0	0	0	0.00306402	0
Vmn2r86	0	0	0	0	0	0	0.000309694	0	0	0
Vmn2r85	0	0	0	0	0	0	0	0	0.000444789	0
Vmn2r84	0	0	0	0	0	0.00329477	0	0.00054619	0	0
Vmn2r83	0	0.00716711	0	0	0	0.000772991	0	0	0.000341187	0
Vmn2r82	0	0	0	0	0	0	0	0	0.000282585	0
Vmn2r81	0	0	0.0494875	0.00346293	0	0	0	0	0	0
Vmn2r80	0	0.00585444	0.969599	0.438832	0.0249548	0.106037	0.00938258	0	0.000321298	0.00141518
Vmn2r8	0	0	0	0	0	0.000564942	0	0	0	0
Vmn2r79	0	0	0	0.00558945	0	0	0	0	0	0
Vmn2r78	0	0	1.58073	0.336503	0	0	0	0	0	0
Vmn2r77	0	0.981063	0	0	0	0	0	0	0	0
Vmn2r76	0	0	0	0	0	0	0	0	0	0
Vmn2r75	0.0140127	0	0.00403518	0.00665498	0	0	0	0	0	0
Vmn2r74	0	0	0.00347677	0.000468156	0	0	0	0	0	0
Vmn2r73	0	0	0	0	0	0	0	0	0.00063274	0
Vmn2r72	0	0	0.00945766	0.0130865	0.00324426	0	0.000554968	0.000363512	0	0
Vmn2r71	0	0	0.00567355	0.00591562	0	0	0	0	0	0
Vmn2r70	0	0	0.0127215	0.0132999	0	0	0	0	0	0
Vmn2r69	0	0	0	0	0	0	0	0	0	0
Vmn2r68	0	0	0	0	0	0.000454214	0	0	0	0
Vmn2r67	0	0	0.0217415	0.00548151	0	0	0	0	0	0
Vmn2r66	0	0	0.0463752	0.02165	0	0	0	0	0	0
Vmn2r65	0.0601076	0.0697457	0	0.00453744	0	0	0	0	0.000552952	0
Vmn2r63	0	0	0	0	0	0	0	0	0	0
Vmn2r62	0.00267132	0.0137228	0.238314	0.567746	0.892177	0.00661275	0.0923123	0.0657085	0.119607	0.0310956
Vmn2r61	0.0143712	0.0348458	0.0252733	0.000372077	0	0	0	0	0	0
Vmn2r60	0.0301103	0.0765035	0	0.0101686	0	0	0	0.000635305	0	0
Vmn2r6	0	0	0	0	0	0	0	0	0	0
Vmn2r59	0	0	0	0.000959849	0	0	0	0	0	0
Vmn2r58	0.437742	0.0128597	0.222283	0.143444	0	0.000828804	0	0	0.000669507	0
Vmn2r56	0.176039	0.689964	0.00967693	0	0	0.000525834	0	0	0	0
Vmn2r55	0	0.056807	0.45607	0.0854646	0.0570079	0.123911	0.288741	0.0709292	0.147188	0.0895712
Vmn2r54	0.00644151	0.047761	0	0	0.0267927	0	0	0	0	0
Vmn2r53	0	0	0	0.00154395	0.102606	0	0	0	0	0
Vmn2r52	0	0.0309182	1.94855	1.14076	0	0.00354816	0	0	0	0.00276873
Vmn2r51	1.02173	1.83726	0.953203	0.369889	0.146556	0.0202295	0.0129059	0	0.00305931	0
Vmn2r50	0	0	0	0	0	0	0	0	0.000232698	0
Vmn2r5	0	0	0	0	0	0	0	0	0	0
Vmn2r49	0	0	0.00523287	0	0	0	0	0	0.000314768	0
Vmn2r48	0	0	0	0	0	0	0	0	0	0
Vmn2r47	0	0	0	0	0	0	0	0	0	0
Vmn2r46	0	0	0	0	0	0	0	0	0	0
Vmn2r45	0	0.00199169	0	0	0	0	0	0	0	0
Vmn2r44	0	0	0.00343131	0	0	0	0	0	0	0
Vmn2r43	0	0	0	0	0	0	0	0	0	0
Vmn2r42	0.493601	1.19583	0.698873	0.0803307	0.0860787	0.0040081	0.01482	0.0151547	0.00373938	0.00663151
Vmn2r41	0.0487144	0.0660172	0.0397441	0.000330902	0.0117294	0	0	0	0.000374906	0.00211457
Vmn2r40	0	0	0	0	0	0	0	0	0	0
Vmn2r4	0	0	0	0	0	0	0	0	0	0
Vmn2r39	0	0	0	0	0	0	0	0	0	0
Vmn2r38	0	0	0	0	0	0	0	0	0	0
Vmn2r37	0	0	0.022498	0.0257293	0	0	0	0	0	0
Vmn2r36	0	0	0	0	0	0	0	0	0	0
Vmn2r35	0	0	0	0	0	0	0	0	0	0
Vmn2r34	0	0	0	0.000994504	0	0	0	0	0	0
Vmn2r33	0	0	0	0	0	0	0	0	0	0
Vmn2r32	0	0	0	0	0	0	0	0	0	0
Vmn2r31	0	0	0	0	0	0	0	0	0.000358772	0
Vmn2r30	0	0	0.00723615	0.00216669	0	0	0.00776209	0	0.00571688	0
Vmn2r3	0	0	0	0	0	0	0	0.000987158	0	0
Vmn2r28	0.0368765	0.116371	0.0229646	0.003048	0	0	0	0	0.000357254	0
Vmn2r27	0	0	0	0.172098	0	0.000694516	0	0	0	0
Vmn2r26	0	0	0	0	0	0	0	0	0	0
Vmn2r25	0	0	0	0	0.00170921	0.00136063	0.00338707	0.0137669	0.00280203	0.018254
Vmn2r24	0	0	0	0	0	0	0	0	0	0
Vmn2r23	0.103022	0	0	0	0	0	0	0	0	0
Vmn2r22	0	0	0	0	0	0	0	0	0	0
Vmn2r21	0	0	0	0	0	0	0	0	0	0
Vmn2r20	0	0	0	0	0	0	0	0	0	0
Vmn2r2	0	0	0	0.0384646	0	0	0	0	0	0
Vmn2r19	0	0	0	0	0	0	0	0	0	0
Vmn2r18	0.0154857	0.192742	0.00682407	0.000555242	0	0.0097479	0	0	0	0.0326448
Vmn2r17	0	0	0	0	0	0.0157029	0.0031839	0.00267891	0.000333154	0.00109676
Vmn2r16	0.0960733	0.125268	0.0821702	0	0.0415331	0.0151942	0.0245855	0.0031854	0.0100246	0.00200592
Vmn2r15	0	0.00356833	0	0	0	0	0	0	0.000296692	0
Vmn2r14	0	0	0.00705817	0	0	0	0	0	0	0
Vmn2r13	0	0	0	0.000590346	0	0	0	0	0.000907481	0
Vmn2r124	0	0	0	0.00115174	0	0	0	0	0	0
Vmn2r122	0	0	0	0	0	0	0	0	0	0
Vmn2r121	0.00640396	0	0	0	0	0.000373324	0	0.000240058	0.00380953	0
Vmn2r120	0	0	0.0062919	0.00300582	0.00485903	0	0	0	0	0.000924292
Vmn2r12	0	0.162837	2.74403	1.44913	0	0	0	0	0	0
Vmn2r118	0	0	0	0.0394744	0	0	0	0	0	0
Vmn2r117	0.0123238	0	0.0381678	0.0249453	0.314646	0	0	0	0	0
Vmn2r116	0	0.0134657	0.0116947	0	0	0	0	0	0.00108157	0
Vmn2r115	0	0.992915	5.79387	2.2209	0.495277	0.221091	0	0	0	0
Vmn2r114	0	0	0	0	0	0	0	0	0	0
Vmn2r113	0	0	0	0	0	0	0	0	0	0
Vmn2r112	0.00700085	0	0	0	0	0	0	0.000322645	0	0
Vmn2r111	0	0	0	0	0	0	0	0	0.000785835	0
Vmn2r110	0.00390326	0	0	0	0	0	0	0	0	0.00111326
Vmn2r11	0.00542017	0.0111002	0	0.00167145	0	5.88331e-09	0.000678991	0	0	0
Vmn2r109	0.0272807	0.00796291	0	0	0	0	0	0	0	0
Vmn2r108	0	0	0	0	0	0	0	0	0	0
Vmn2r107	0	0	0	0	0	0.000885849	0	0	0	0
Vmn2r106	0	0	0	0.0018911	0	0	0	0	0	0
Vmn2r105	0	0	0	0	0	0	0	0	0	0
Vmn2r104	0	0	0	0.000548082	0	0	0	0	0	0
Vmn2r102	0	0	0.0315123	0.0205179	0	0	0	0.000683853	0.000418416	0
Vmn2r101	0	0.810403	2.05747	1.23426	0.569399	0.0231005	0.06429	0	0	0
Vmn2r10	0.0263151	0.0239509	0.011585	0.0016097	0.00200521	0.0132605	0.0108808	0.000286875	0.00112004	0
Vmn2r1	0.0133308	0.0287448	0.135099	0.361948	0.126933	0	0.0471382	0	0.00221392	0
Vmn2r.ps94	0	0	0	0	0	0	0	0	0	0
Vmn2r.ps9	0	0	0	0	0	0	0	0	0	0
Vmn2r.ps87	0	0	0	0	0	0	0	0	0	0
Vmn2r.ps86	0.158529	0.0857137	0.0374965	0.0132211	0	0	0	0	0	0
Vmn2r.ps85	2.02961	0.633332	0.222757	0.51236	0	0	0	0	0	0
Vmn2r.ps84	0	0	0	0	0	0	0	0	0	0
Vmn2r.ps83	0	0.00562102	0	0	0.0015521	0	0.000385615	0	0	0.000540354
Vmn2r.ps82	0	0	0	0.050883	0	0	0	0	0	0
Vmn2r.ps81	0	0	0.0585076	0	0	0	0	0	0	0
Vmn2r.ps80	0	0	0.259737	0	0	0	0	0	0	0
Vmn2r.ps8	0	0	0	0	0	0	0	0	0	0
Vmn2r.ps79	0	0	0	0	0	0	0	0	0	0
Vmn2r.ps78	0	0	0	0	0	0	0	0	0	0
Vmn2r.ps77	0	0	0	0.0128465	0	0	0	0	0	0
Vmn2r.ps76	0	0	0	0	0	0	0	0	0	0
Vmn2r.ps75	0	0	0	0	0	0	0	0	0	0
Vmn2r.ps74	0	0	0	0	0	0	0	0	0	0
Vmn2r.ps73	0	0	0	0	0	0	0	0	0	0
Vmn2r.ps72	0	0	0	0	0	0	0	0	0	0
Vmn2r.ps71	0	0	0	0.00164338	0	0	0	0	0	0
Vmn2r.ps70	0	0	0	0	0	0	0	0	0	0
Vmn2r.ps7	0	0	0	0	0	0	0	0	0	0
Vmn2r.ps69	0	0	0	0	0	0	0	0	0	0
Vmn2r.ps68	0	0	0	0	0	0	0	0	0	0
Vmn2r.ps67	0	0	0	0	0	0	0	0	0	0
Vmn2r.ps66	0	0	0	0.00775773	0	0	0	0	0	0
Vmn2r.ps65	0	0	0	0	0	0	0	0	0	0
Vmn2r.ps64	0	0	0	0	0	0	0	0	0	0
Vmn2r.ps62	0	0	0.134037	0.00372272	0	0	0	0	0	0
Vmn2r.ps60	0.44105	0.432682	0	0	0	0	0	0	0.00111611	0
Vmn2r.ps6	0	0	0	0	0	0	0	0	0	0
Vmn2r.ps59	0	0	0	0	0	0	0	0	0	0
Vmn2r.ps58	0	0	0.260138	0	0	0	0	0	0	0
Vmn2r.ps57	0.0237384	0.0402405	0	0.000552394	0	0	0	0	0	0
Vmn2r.ps56	0.0753357	0.0155638	0	0	0	0	0.000351219	0	0	0
Vmn2r.ps54	2.44681	2.89522	1.82138	0.601096	0.963193	0.946559	1.02369	0.954222	0.865018	0.689034
Vmn2r.ps53	0	0	0	0	0.00974234	0.00195183	0	0	0	0
Vmn2r.ps52	0	0	0	0	0	0	0	0	0	0
Vmn2r.ps51	0	0	0	0	0	0	0	0	0	0
Vmn2r.ps5	0	0	0	0.0304623	0	0	0	0	0	0
Vmn2r.ps49	0.0262991	0.0332039	0.0235193	0	0	0	0	0	0	0
Vmn2r.ps47	0	0	0	0.000567446	0	0	0	0	0	0
Vmn2r.ps46	0	0	0	0.00055182	0	0.00050096	0	0	0	0
Vmn2r.ps45	0	0	0	0	0	0	0	0	0	0
Vmn2r.ps44	0	0	0	0	0	0	0	0	0	0
Vmn2r.ps43	0	0	0	0	0	0	0	0	0	0
Vmn2r.ps42	0	0	0	0	0	0	0	0	0	0
Vmn2r.ps41	0	0	0.794725	1.81889	0	0.0472717	0	0	0	0
Vmn2r.ps40	0	0	0	0	0	0	0	0	0	0
Vmn2r.ps4	0	0	0	0	0	0	0.00152276	0	0	0
Vmn2r.ps38	0	0	0	0	0	0	0	0	0	0
Vmn2r.ps37	0	0	0	0	0	0.0103489	0	0.000549352	0.00369201	0
Vmn2r.ps36	0	0	0	0	0	0	0	0	0	0
Vmn2r.ps34	0	0	0	0	0	0	0	0	0	0
Vmn2r.ps33	0	0	0	0	0	0	0	0	0	0
Vmn2r.ps32	0	0	0	0	0	0	0	0	0	0
Vmn2r.ps31	0	0	0	0	0	0	0	0	0	0
Vmn2r.ps3	0	0	0.0166211	0.0576913	0.00719393	0	0.0521534	0.0257038	0.00541769	0
Vmn2r.ps23	0	0	0	0	0	0	0	0	0	0
Vmn2r.ps21	0	0.00674992	0.0555313	0	0	0.0166912	0.0096139	0.00334935	0.0240667	0.00067436
Vmn2r.ps20	0	0	0	0.657026	0	0.350961	0.2877	0.334308	0.83045	1.09219
Vmn2r.ps2	0	0	0	0	0	0	0	0	0	0
Vmn2r.ps19	0	0	0	0	0	0	0	0	0.00920333	0.0277989
Vmn2r.ps18	0	0	0	0	0	0	0.0130381	0	0.0272224	0.0923564
Vmn2r.ps17	0	0	0	0	0	0	0	0	0	0
Vmn2r.ps16	0	0	0	0	0	0	0	0	0	0
Vmn2r.ps159	0.0555136	0	0	0	0.00283468	0.000414509	0	0	0.00555558	0
Vmn2r.ps15	0	0	0	0	0	0	0	0	0	0
Vmn2r.ps134	0	0.0185881	0.202798	0.0200802	0	0	0	0	0	0
Vmn2r.ps133	0	0	0	0	0	0	0	0	0	0
Vmn2r.ps132	0	0	0	0	0	0	0	0	0	0
Vmn2r.ps131	0	0	0	0	0	0	0	0	0	0
Vmn2r.ps130	0	0	0	0	0	0	0	0	0	0
Vmn2r.ps13	0	0	0	0	0	0	0	0	0	0
Vmn2r.ps129	0	0	0	0.00101346	0	0	0	0	0	0
Vmn2r.ps128	0	0	0	0	0	0	0	0	0	0
Vmn2r.ps127	0	0	0	0	0	0	0	0	0	0
Vmn2r.ps126	0	0	0	0	0	0	0	0	0	0
Vmn2r.ps125	0	0	0	0	0	0	0	0	0	0
Vmn2r.ps124	0	0	0	0.00789203	0	0	0	0	0	0
Vmn2r.ps123	0	0	0	0	0	0	0	0	0.165409	0
Vmn2r.ps122	0	0	0	0	0	0	0	0	0	0
Vmn2r.ps121	0	0	0	0	0	0	0	0	0	0
Vmn2r.ps120	0.0896286	0.321302	2.32784	2.084	0.712346	0.0456283	0.000334561	0	0.00182537	0
Vmn2r.ps12	0	0	0	0	0	0	0	0	0	0
Vmn2r.ps119	0	0	0.165141	0.967885	0	0.00922597	0	0	0.0240367	0
Vmn2r.ps118	0	0	0	0	0	0	0	0	0	0
Vmn2r.ps117	0	0	0	0	0	0	0	0	0	0
Vmn2r.ps116	0	0	0	0	0	0	0	0	0	0.088155
Vmn2r.ps115	0	0	0	0	0	0	0	0	0	0
Vmn2r.ps114	0	0	0	0	0	0.00108464	0	0	0	0
Vmn2r.ps111	3.82613	5.51287	1.30371	0.0744617	0	0	0	0	0.0369097	0
Vmn2r.ps10	0	0	0	0	0	0	0	0	0	0
Vmn1r95	0	0	0	0	0	0	0	0	0	0
Vmn1r94	0	0	0	0	0	0	0	0	0	0
Vmn1r93	0	0	0	0	0	0	0	0	0	0
Vmn1r91	0.269291	0	0	0.00201207	0	0	0	0	0	0
Vmn1r9	0	0	0	0	0	0	0	0	0	0
Vmn1r89	0	0	0	0	0	0	0	0	0	0
Vmn1r88	0	0	0.0111525	0.295839	0	0	0	0	0	0
Vmn1r87	0	0	0.2578	0	0	0	0	0	0	0
Vmn1r86	0	0	0	0	0	0	0	0	0	0
Vmn1r85	0	0.288832	0.027939	0	0	0	0	0	0	0
Vmn1r84	0	0	0	0	0	0	0	0	0	0
Vmn1r83	0	0	0	0	0	0	0	0	0	0
Vmn1r82	0	0	0	0	0	0	0	0	0	0
Vmn1r81	0	0.0722766	0	0	0	0	0	0	0	0
Vmn1r80	0	0	0	0	0	0	0	0	0	0
Vmn1r8	0	0	0	0	0	0	0	0	0	0
Vmn1r79	0	0	0	0	0	0	0	0.00664095	0	0
Vmn1r78	0	0	0	0	0	0	0	0	0	0
Vmn1r77	0	0	0	0	0	0	0	0.0577396	0.0528334	0
Vmn1r76	4.00937	3.33168	1.20769	0.834751	0.0087048	0.0124104	0.0835552	0	0.00915584	0
Vmn1r75	0	0	0	0	0	0	0	0	0	0
Vmn1r74	0	0	0	0	0	0	0	0	0	0
Vmn1r73	0	0	0	0	0	0	0	0	0	0
Vmn1r72	0	0	0	0	0	0	0	0	0	0
Vmn1r71	0	0	0	0	0	0	0	0	0	0
Vmn1r70	0	0	0	0	0	0	0	0	0	0
Vmn1r7	0	0	0	0	0	0	0	0	0.000796287	0
Vmn1r67	0	0	0	0	0	0	0	0	0	0
Vmn1r66	0	0	0.006221	0	0.00413665	0.000827425	0	0	0	0
Vmn1r65	1.07265	1.12632	1.48468	1.10488	1.0113	0.329855	0.375619	0.219767	0.431814	0.403282
Vmn1r64	0	0	0.0451788	0	0	0	0	0	0	0
VMN1R63	0	0	0	0	0	0	0	0	0	0
Vmn1r63	0.00462255	0	0.0165981	0.00136003	0	0	0	0	0	0.000803307
VMN1R62	0	0	0	0	0	0	0	0	0	0
Vmn1r62	0.363839	0.178994	4.18159	2.92264	3.04978	0.182768	0	0	0	0.00101058
Vmn1r61	0	0	0	0.0130927	0.264036	0	0	0	0	0
Vmn1r60	0	0	0	0	0	0	0	0	0	0
Vmn1r6	0	0	0	0	0	0	0.00200456	0	0	0
Vmn1r59	0	0	0	0	0	0	0	0	0	0
Vmn1r58	0.131929	0.559776	1.34187	1.09025	0.784383	0.548353	0.492145	0.574854	0.999371	0.665882
Vmn1r57	0	0	0	0	0	0	0	0	0	0
Vmn1r56	0	0	0.0159128	0	0	0	0	0	0	0
Vmn1r55	0	0	0.48089	0.118717	0	0	0	0	0	0
Vmn1r54	0.0132213	0	0	0.0270363	0	0.00153612	0	0	0	0
Vmn1r52	0	0	0	0	0	0	0	0	0	0
Vmn1r51	0	0.461266	2.93842	1.7846	0.793116	0	0	0	0	0
Vmn1r50	0	0	0	0	0	0	0	0.00224917	0	0
Vmn1r5	0	0	0	0	0	0	0	0	0	0
Vmn1r49	0	0	0	0	0	0	0	0	0	0.00283074
Vmn1r48	0	0	0	0	0	0	0	0	0	0
Vmn1r47	0	0	0	0	0	0	0	0	0	0
Vmn1r46	0	0.100323	0	0	0	0.00154963	0	0	0	0
Vmn1r45	0	0	0.0194676	0	0	0.00450078	0	0	0	0
Vmn1r44	0	0	0	0	0	0	0	0	0	0
Vmn1r43	0	0	0	0.00153991	0	0	0	0	0	0
Vmn1r42	0	0	0	0	0	0	0	0	0	0
Vmn1r41	0	0	0	0	0	0	0	0	0	0
Vmn1r40	0	0	0	0.00210177	0	0	0	0	0	0
Vmn1r4	0.6433	1.33322	0	0.0481078	0.101444	0.0012713	0.0358439	0	0.0622279	0.00832374
Vmn1r39	0.0339232	0	0	0	0	0	0	0	0	0
Vmn1r38	1.3381	1.23584	0.0625074	0	0.0126035	0	0	0	0.000630688	0
Vmn1r37	0.325791	1.10697	0	0	0	0	0	0	0.00147044	0
Vmn1r36	0.0749939	0.25369	0	0.0044936	0	0.00236564	0	0	0	0
Vmn1r35	1.04753	1.32099	0.388586	0	0	0	0	0	0.00154666	0
Vmn1r34	0.0159204	0	0	0	0	0.0844369	0	0	0.0576845	0
Vmn1r33	0.0640097	0.172745	0	0.00216346	0.00142075	0.00756736	0.00139848	0.00304587	0.00421306	0.00567282
Vmn1r32	0.211543	0.612668	0.154891	0.477967	0.235937	0.00237354	0.0659036	0.0581224	0.000409398	0.00995751
Vmn1r31	0	0	0	0	0	0	0	0	0	0
Vmn1r30	0	0	0	0	0	0	0	0	0	0
Vmn1r3	0	0	0	0	0	0	0	0.0410604	0	0
Vmn1r29	0	0	0	0	0	0	0	0	0	0
Vmn1r28	0	0	0	0	0	0	0	0	0	0
Vmn1r27	0	0	0	0	0	0	0	0	0	0
Vmn1r26	0	0	0	0	0	0	0	0	0	0
Vmn1r25	0	0	0	0	0	0	0	0	0	0
Vmn1r24	0	0.0560751	0.0300671	0	0	0	0	0	0	0
Vmn1r239.ps	0	0	0	0	0	0	0	0	0	0
Vmn1r238	0.320414	0.747102	2.01151	2.08655	1.93158	2.41358	3.29535	3.64792	3.75197	3.01054
Vmn1r237	0	0	0	0	0	0	0	0	0	0
Vmn1r236	0	0	0	0.00133333	0	0	0	0.00174422	0	0
Vmn1r235	0	0	0	0	0	0	0	0	0	0
Vmn1r234	0	0	0	0	0	0	0	0	0.00155731	0
Vmn1r233	0	0	0	0.00186154	0	0	0	0	0.00267632	0
Vmn1r232	0	0	0	0	0	0	0	0	0	0
Vmn1r231	0	0	0	0	0	0	0	0	0	0.00446327
Vmn1r230	0	0	0	0	0	0	0	0	0	0
Vmn1r23	0	0	0	0	0	0	0	0	0	0
Vmn1r228	0.352455	0.527935	0.190657	0	0	0	0	0	0.000426552	0
Vmn1r227	0	0.0486039	1.87574	1.28302	0.654105	0.00838301	0.00839588	0.00198931	0.00331242	0.00198728
Vmn1r226	0	0	0	0	0	0	0	0	0	0
Vmn1r225	0	0	0	0	0	0	0	0	0	0
Vmn1r224	0	0	0	0	0	0	0	0	0	0
Vmn1r223	0	0.0361907	0.300216	0	0	0	0	0	0	0
Vmn1r222	0	0	0	0	0	0	0	0	0	0
Vmn1r221	0	0	0	0	0	0	0	0	0	0
Vmn1r220	0	0	0	0	0	0	0	0	0	0
Vmn1r22	0	0	0	0	0	0	0	0	0	0
Vmn1r219	0	0	0	0	0	0	0	0	0	0
Vmn1r218	0	0	0	0.0019907	0	0	0	0	0	0
Vmn1r217	0	0	0	0	0	0	0	0	0	0
Vmn1r216	0	0	0	0.00287236	0	0	0	0	0	0
Vmn1r215	0	0	0	0	0	0	0	0	0	0
Vmn1r214	0	0	0	0	0	0	0	0	0	0
Vmn1r213	0	0	0	0	0	0	0	0	0	0
Vmn1r212	0	0	0	0	0	0	0	0	0	0
Vmn1r211	0	0	0	0	0	0	0	0	0	0
Vmn1r210	0	0.0852941	0.544066	0.727065	0.17005	0.135245	0	0	0.0261667	0
Vmn1r21	0	0	0	0.00120227	0	0	0	0	0	0
Vmn1r209	0	0	0	0	0	0	0	0	0	0
Vmn1r208	0	0	0	0	0	0	0	0	0	0
Vmn1r207.ps	0	0	0	0	0	0	0	0.00849477	0	0
Vmn1r206	0	0	0	0	0	0	0	0.0010072	0	0
Vmn1r205	0	0	0.0645608	0.00550096	0	0	0	0	0	0
Vmn1r204	0	0	0	0	0	0	0	0	0	0
Vmn1r203	0	0	0	0.0107264	0	0	0	0	0	0.00181116
Vmn1r202	0.29843	0.456877	0	0	0	0	0	0	0	0
Vmn1r201	0	0	0	0	0	0	0	0	0	0
Vmn1r200	0	0	0	0	0	0	0	0	0	0
Vmn1r20	0	0	0	0	0	0	0	0	0	0
Vmn1r2	0	0	0	0	0	0	0	0.0402907	0	0
Vmn1r199	0	0	0.0469702	0	0	0	0	0	0	0
Vmn1r198	0	0	0.104581	0	0	0	0	0	0	0
Vmn1r197	0	0	0	0	0	0	0	0	0	0
Vmn1r196	0	0	0	0	0	0	0	0	0.00293156	0
Vmn1r195	0	0	0	0.0100891	0	0	0	0	0.000739478	0
Vmn1r194	0	0	0	0	0	0	0	0	0	0
Vmn1r193	0	0.0255021	0	0	0	0	0	0	0	0
Vmn1r192	0	0	0	0	0	0	0	0	0.00105799	0
Vmn1r191	0	0	0	0	0	0	0	0	0.00140208	0
Vmn1r190.ps	0	0	0	0	0	0	0	0	0	0
Vmn1r19	0	0	0	0	0	0	0	0	0	0
Vmn1r189	0	0	0	0	0	0	0	0	0	0
Vmn1r188	0	0	0	0	0	0	0	0	0	0
Vmn1r185	0	0	0	0	0	0	0	0	0	0
Vmn1r184	0	0	0	0	0	0	0	0	0	0
Vmn1r183	0	0	0	0	0	0	0	0	0	0
Vmn1r181	0	0	0	0	0	0	0	0	0.00101424	0
Vmn1r180	0	0	0	0	0	0.496127	0	0	0	0
Vmn1r18	0	0	0	0	0	0	0	0	0	0
Vmn1r179	0.549991	0.618031	0.787148	0.251576	0	0.00176925	0	0	0.00128799	0
Vmn1r178	0	0	0.223323	0.00181342	0	0	0	0	0	0
Vmn1r177	0	0	0	0	0	0	0	0	0	0
Vmn1r176	0	0	0	0	0	0	0	0	0	0
Vmn1r175	0	0	0	0	0	0	0	0	0	0
Vmn1r174	0	0	0.0579578	0.139203	0	0	0	0	0.00237689	0
Vmn1r173	0	0	0	0.0479193	0	0	0	0	0	0
Vmn1r172	0	0	0	0.383251	0	0.0257081	0	0.0147239	0	0
Vmn1r171	0	0	0	0.0747705	0	0	0	0	0	0
Vmn1r170	0	0	0	0	0	0	0	0	0	0
Vmn1r17	0	0	0	0	0	0	0	0	0.00204856	0
Vmn1r169	0	0	0	0	0	0	0	0	0.00197505	0
Vmn1r168	0	0	0	0	0	0	0	0	0	0
Vmn1r167	0	0	0	0	0	0	0	0	0	0
Vmn1r165	0	0	0	0	0	0	0	0	0	0
Vmn1r163	0	0.246769	4.70942	5.2851	0.419499	0.018021	0	0	0	0
Vmn1r160	0	0	0	0	0	0	0	0	0	0
Vmn1r16	0	0	0	0	0	0	0	0	0.00160359	0
Vmn1r159	0	0	0	0.0019875	0	0	0	0	0	0
Vmn1r158	0	0	0	0	0	0	0	0	0	0
Vmn1r157	0	0	0	0	0	0	0	0	0	0
Vmn1r155	0	0	0	0	0	0	0	0	0	0
Vmn1r152	0	0	0	0	0	0	0	0	0	0
Vmn1r151	0	0	0	0	0	0	0	0	0	0
Vmn1r15	0	0	0	0	0	0	0	0	0	0
Vmn1r149	0	0	0	0	0	0	0	0	0	0
Vmn1r148	0.522821	0.825484	0.208696	0.237754	0.0437049	0.00104036	0.0196154	0	0.000620872	0
Vmn1r143	0	0.0258474	0	0.00250272	0	0	0	0	0	0
Vmn1r142	0	0	0	0	0	0	0	0	0	0
Vmn1r14	0	0	0	0	0	0	0.000651023	0	0	0
Vmn1r137	0	0	0	0	0	0	0	0	0	0
Vmn1r135	0	0	0	0	0	0	0	0	0	0
Vmn1r132	0	0	0.0392414	0.0692075	0	0	0	0	0	0.000794169
Vmn1r130	0	0	0	0	0	0	0	0	0	0
Vmn1r13	0	0.375119	0	0	0	0	0	0	0	0
Vmn1r129	0	0	0.022247	0	0	0	0	0	0	0
Vmn1r128	0	0	0.0125749	0.00204086	0	0	0	0	0	0
Vmn1r127	0	0	0	0	0	0	0	0	0	0
Vmn1r126	0.479412	1.40544	0	2.89145e-07	0	0	0	0	0.0208732	0
Vmn1r125	0	0	0	0	0	0	0	0	0	0
Vmn1r124	0.0132181	0.0263143	0	0	0	0	0	0	0	0
Vmn1r123	0	0	0	0	0	0	0	0	0	0
Vmn1r122	0	0.025565	0	0.00199784	0	0	0	0	0	0
Vmn1r121	0	0	0	0	0	0	0	0	0	0
Vmn1r120	0	0	0	0	0	0	0	0	0	0
Vmn1r12	0	0	0	0	0	0	0	0	0	0
Vmn1r119	0	0	0	0	0	0	0	0	0	0
Vmn1r118	0	0	0	0	0	0	0	0	0	0
Vmn1r117	0	0	0	0	0	0	0	0	0	0
Vmn1r116	0	0	0	0	0	0	0	0	0	0
Vmn1r115	0	0	0.020488	0.00868901	0	0	0	0	0	0
Vmn1r114	0	0	0	0	0	0	0	0	0	0
Vmn1r113	0	0	0	0.00207097	0	0	0	0	0	0
Vmn1r112	0	0	0	0	0	0	0	0	0	0
Vmn1r111	0	0	0	0	0	0	0	0	0	0
Vmn1r11	0	0	0	0	0	0	0	0	0	0
Vmn1r107	0	0	0	0	0	0	0	0	0	0
Vmn1r104	0	0	0	0	0	0	0	0	0	0
Vmn1r103	0	0	0	0	0	0	0	0	0	0
Vmn1r101	0	0	0	0	0	0	0	0	0	0
Vmn1r100	0	0	0	0	0	0	0	0	0	0
Vmn1r10	0	0	0	0	0	0	0	0	0.00133414	0
Vmn1r1	0	0	0	0.0683977	0.426899	0	0	0	0	0
Vmn1r.ps99	0	0	0	0	0	0	0	0	0.00260195	0
Vmn1r.ps97	0.0314933	0.0993879	0.0228057	0.0473078	0	0.0160476	0.00297699	0	0.019587	0
Vmn1r.ps95	0	0	0	0	0	0	0.00237566	0	0	0
Vmn1r.ps94	0	0	0	0.00624345	0	0	0	0	0	0
Vmn1r.ps93	0	0	0	0	0	0	0	0	0	0
Vmn1r.ps92	0	0	0	0	0	0	0	0	0	0
Vmn1r.ps9	0	0	0	0	0	0.00738869	0	0	0	0
Vmn1r.ps86	0	0	0	0	0	0.00315062	0	0	0	0
Vmn1r.ps85	1.55855e-08	0.0050812	0.660698	1.0292	0.0339717	0.00435541	0.00077323	0	3.98153e-09	0
Vmn1r.ps84	0	0	0	0	0	0	0	0	0	0
Vmn1r.ps83	0	0	0	0	0	0	0	0	0	0
Vmn1r.ps80	0	0.0457345	0.057558	0	0	0	0.00137997	0	0	0
Vmn1r.ps8	0	0	0	0	0	0	0	0	0.000872803	0
Vmn1r.ps79	0	0	0	0	0	0	0	0	0	0
Vmn1r.ps78	0	0	0	0	0	0	0	0	0	0
Vmn1r.ps77	0	0	0	0	0	0	0	0	0	0
Vmn1r.ps76	0	0	0	0	0	0	0	0	0	0
Vmn1r.ps75	2.07704	2.49139	0.507841	0.372681	0	0	0	0	0.00845426	0
Vmn1r.ps74	0	0	0	0	0.0187574	0	0	0.00444011	0	0.00515731
Vmn1r.ps73	0	0	0	0	0	0	0	0	0	0
Vmn1r.ps71	0	0	0	0	0	0	0	0	0	0
Vmn1r.ps70	0	0.00417562	0	0	0	0	0	0	0	0
Vmn1r.ps69	0	0	0	0	0	0	0	0	0	0
Vmn1r.ps68	0	0	0	0	0	0	0	0	0	0
Vmn1r.ps67	0	0	0	0	0	0	0	0	0	0
Vmn1r.ps66	0	0	0.207033	0	0	0	0	0	0	0
Vmn1r.ps65	0	0	0.0189337	0	0	0	0	0	0	0
Vmn1r.ps64	0	0	0	0	0.0158581	0	0	0	0	0
Vmn1r.ps63	0	0.0776985	0.0680695	0.0432919	0.0144528	0.0211096	0.0664741	0.0194689	0.0348795	0.0259544
Vmn1r.ps62	0	0	0	0	0	0	0	0	0	0
Vmn1r.ps61	0	0	0	0	0	0.00965612	0.0019434	0	0	0
Vmn1r.ps60	1.93786	2.12376	1.34839	0.54347	0.341973	0.00614344	0	0	0	0
Vmn1r.ps6	0	0	0	0	0	0	0	0.0069594	0.0150313	0
Vmn1r.ps59	0	0	0	0	0	0	0	0	0	0
Vmn1r.ps58	0	0	0	0	0	0	0	0	0	0
Vmn1r.ps57	0	0	0	0	0	0	0	0	0	0
Vmn1r.ps56	0	0	0	0	0	0	0	0	0	0
Vmn1r.ps55	0	0	0	0	0	0	0	0	0	0
Vmn1r.ps54	0	0	0	0	0	0	0	0	0	0
Vmn1r.ps53	0	0	0	0.195974	0.265516	0	0	0	0	0
Vmn1r.ps52	3.2995	3.14035	0.649818	0.00632772	0	0	0	0	0.00725807	0
Vmn1r.ps51	0	0	0	0	0	0	0	0	0	0
Vmn1r.ps50	0	0	0.463519	0	0	0.144676	0	0.0283828	0	0
Vmn1r.ps5	2.93172	3.60541	1.34287	0.848687	0.00639567	0.0159998	0.210693	0.180343	0.548334	0.0028034
Vmn1r.ps49	0	0	0.0558014	0	0	0.0168928	0	0	0	0
Vmn1r.ps48	0	0	0	0	0	0	0	0	0	0
Vmn1r.ps47	0	0	0	0	0	0	0	0	0	0
Vmn1r.ps46	0	0	0	0	0	0	0	0	0	0
Vmn1r.ps45	0	0.0186351	0.159124	0.121647	0.0632624	0	0	0	0	0
Vmn1r.ps40	0	0	0.123985	0.106834	0.146317	0	0	0	0	0
Vmn1r.ps34	0	0	0	0	0	0	0	0	0	0
Vmn1r.ps32	0	0	0	0	0	0	0	0	0.00182385	0
Vmn1r.ps31	0	0	0	0	0	0	0	0	0	0
Vmn1r.ps29	0	0	0	0	0	0	0	0	0	0
Vmn1r.ps28	0.242605	0	0	0	0	0	0	0	0	0
Vmn1r.ps27	0	0	0	0	0	0	0	0	0	0
Vmn1r.ps26	0	0	0	0	0.00494211	0	0	0	0	0
Vmn1r.ps25	0	0	0	0	0	0	0	0	0.00233418	0
Vmn1r.ps24	0	0.285455	0	0	0	0	0	0	0	0
Vmn1r.ps23	0	0	0.0600079	0	0	0	0	0	0	0
Vmn1r.ps22	0	0	0	0	0	0	0	0	0	0
Vmn1r.ps21	0.0568521	0.358475	0.0301084	0	0	0	0	0	0	0
Vmn1r.ps20	0	0	0	0	0	0	0	0	0	0
Vmn1r.ps2	0	0	0	0	0	0	0	0	0	0
Vmn1r.ps19	0	0	0	0	0	0	0	0	0	0
Vmn1r.ps18	0	0	0	0	0	0	0.00149925	0	0	0
Vmn1r.ps17	0	0	0	0	0	0	0	0	0	0
Vmn1r.ps152	0	0	0.0194383	0.0172975	0	0.0331292	0.0807909	0.198485	0.0454739	0.064261
Vmn1r.ps151	0	0.175285	0.316631	0.283948	0.26087	1.02086	1.06865	1.82541	1.87168	0.630423
Vmn1r.ps150	0	0	0	0.0167272	0	0	0	0	0	0
Vmn1r.ps15	0	0	0	0.0017258	0	0	0	0	0	0
Vmn1r.ps149	0	0	0	0.150792	0	0	0	0	0	0
Vmn1r.ps148	0	0	0	0	0	0	0	0	0	0
Vmn1r.ps147	0	0	0	0	0	0	0	0	0	0
Vmn1r.ps146	0	0	0	0	0	0	0	0	0	0
Vmn1r.ps145	0	0	0	0	0	0	0	0	0.004338	0
Vmn1r.ps144	0	0	0	0	0	0	0	0	0.0433278	0
Vmn1r.ps143	0	0	0	0	0	0	0	0	0	0
Vmn1r.ps142	0	0	0	0	0	0	0	0	0	0
Vmn1r.ps141	0	0	0	0	0	0	0	0	0	0
Vmn1r.ps14	0	0	0	0	0	0	0	0	0	0
Vmn1r.ps135	0.0597893	0.0562831	0	0.0160984	0	0.0191472	0	0.0172602	0.00524626	0.00962006
Vmn1r.ps132	0	0	0	0	0	0	0	0	0	0
Vmn1r.ps128	1.46147	1.74569	3.36057	2.38885	0.722698	0.218055	0.332036	0.123084	0.230614	0.0291435
Vmn1r.ps127	0	0	0	0	0	0	0	0	0	0.0097233
Vmn1r.ps126	0	0	0	0	0	0	0	0	0	0
Vmn1r.ps125	0	0	0	0	0	0	0	0	0	0
Vmn1r.ps123	0	0	0	0	0	0	0	0	0	0
Vmn1r.ps120	0	0	0	0	0	0	0	0	0	0
Vmn1r.ps12	0	0	0	0	0	0	0	0	0	0
Vmn1r.ps116	0	0.107644	0	0	0	0	0	0	0	0
Vmn1r.ps114	0	0	0	0	0	0	0	0	0	0
Vmn1r.ps113	0	0	0	0	0	0	0	0	0	0
Vmn1r.ps112	0	0	0	0.550201	0	0	0	0	0	0
Vmn1r.ps111	0.0223048	0.0717246	0.307864	0.114099	0.0291181	0.0087728	0.00914555	0	0.0881576	0.0550448
Vmn1r.ps110	0	0	0	0.00119786	0	0	0	0	0	0
Vmn1r.ps11	0	0	0	0	0	0	0	0	0	0
Vmn1r.ps109	0	0	0	0	0	0	0	0	0	0
Vmn1r.ps108	0	0	0	0	0	0	0	0	0	0
Vmn1r.ps107	0	0	0	0	0	0	0.0118804	0	0	0
Vmn1r.ps106	0	0	0	0	0	0	0	0	0	0
Vmn1r.ps104	0	0	0	0.00252232	0	0	0	0	0	0
Vmn1r.ps103	0	0	0	0	0	0.00161985	0	0	0	0
Vmn1r.ps102	0	0	0	0	0	0	0	0	0	0.00199267
Vmn1r.ps100	0	0	0	0	0	0	0	0	0	0
Vmn1r.ps10	0	0	0	0	0	0	0	0	0	0.0053
Vmn1r.ps1	0	0	0	0.401733	0	0	0	0	0	0
Vmac	0.162056	0.764433	0.551939	0.0436839	0.103152	0.360809	0.315937	0.282777	0.50821	0.249868
Vma21.ps	3.33885	1.81001	1.33854	0.31849	0.724553	1.00493	1.40221	1.47772	1.89103	2.0626
Vma21	4.96635	3.42913	2.85588	0.788992	1.88858	2.36384	3.04866	2.96955	3.47489	3.89356
Vldlr	0.21822	0.14773	0.208393	0.233174	0	0.33307	0.205304	0.304956	0.653336	0.353504
Vkorc1l1	2.77079	2.60658	2.67037	3.53881	4.22799	3.28351	2.86266	2.49934	2.29754	2.44658
Vit	0	0	0	0.00057746	0	0	0	0	0.0728337	0
VIS1	0	0	0	0	0	0	0	0	0	0
Vipr2	0.0442229	0.0252222	0	0.016232	0.00216888	0.0523331	0.00121041	0.00135536	0.00640577	0.00422564
Vipr1	0	0	0.00503798	0	0	0.00334982	0.000272263	0.11075	0.067718	0.0424233
Vipas39	2.90552	3.23315	2.07439	1.8234	0.667287	1.98875	1.7628	3.14812	3.35645	2.82923
Vip	0	0.0114617	0	0.341978	0	0	0	0.00260048	0.0861405	0
Vimp	0	1.05511	8.48397	9.39371	8.27713	6.40464	6.53009	6.89682	5.84688	5.65851
Vim	0	0.0937588	0.581015	0.738628	0.00965772	0.257319	0.126669	0.454164	0.120982	0.994533
Vill	0	0.318547	0.0185392	0.107629	0.0921589	1.10809	1.28734	0.960442	1.86903	1.35838
Vil1	7.70908	8.04009	7.60671	6.00134	3.43304	0.665766	0.119212	0.0447171	0.136073	0.0666244
Vhl.ps1	0	0	0.0108796	0.00902323	0.00267969	0.00154693	0.000961347	0.00274589	0.118604	0.0217657
Vgll4	5.7545	4.06718	0.838919	0.950403	0.37555	2.42115	2.14921	1.91581	2.69897	2.44005
Vgll3	0	0.0411769	0	0.00179281	0	0.000151593	0	0.474677	0.573584	2.40103
Vgll2	0.62134	0.241451	0.768197	0.272094	0	0	0	0	0.00583692	0.00344018
Vgll1	4.08137	4.16043	2.46319	0.92416	0.185062	0	0.0442717	0.182857	0.643331	1.42675
Vgf	0	0	0	0.355046	0.084628	0.0720081	0.0914256	0.00194631	0.000803557	0.00127393
Vezf1	5.09713	5.3387	3.07066	2.87995	1.96999	1.05267	0.802734	1.3596	1.05231	1.76997
Veph1	1.07107	0.457486	0.510112	0.291431	0.211949	0.146984	0.207673	0.171141	0.274074	0.18693
Vegfc	0	0	0	0.0176662	0	0.0218771	0.000801689	0.00388466	0.0382063	0.56196
Vegfb	0	0	0.199731	0.0689405	0.264922	0.251239	0.24137	0.72297	0.779432	0.777318
Vegfa	0.0227463	0.0779435	1.40896	1.07874	0.458531	0.0374271	0.0614681	0.374895	0.204591	0.450211
Vdr	0.680425	0.536573	0.0237997	0.0492826	1.04663	0.163669	0.0335495	0.000925154	0.00363555	0.00214753
Vdac3.ps1	1.54452	1.92611	0.414953	0.167074	0.305438	0.79473	0.921554	1.32263	1.39575	1.38503
Vdac3	6.06047	7.0203	4.19309	2.49588	4.23408	4.93569	4.9519	6.2729	6.24238	6.10674
Vdac2	5.22995	6.45719	4.9875	2.88881	5.81945	5.84882	6.1199	7.4707	7.2385	7.53843
Vdac1	5.36029	5.8353	5.8564	5.29152	6.21208	6.79952	6.94894	7.54005	7.90217	7.73218
Vcpip1	4.07083	4.09113	2.01891	3.21848	3.20767	1.21537	1.24298	1.03551	1.44602	1.15503
Vcp.rs	1.43492	1.17673	1.00481	1.63825	2.03554	1.50254	1.91269	2.00946	2.37904	1.47208
Vcp	3.25992	3.08491	5.36741	6.03688	5.69548	5.54736	5.74391	5.9708	5.89441	5.34778
Vcl	2.84521	3.90581	1.52714	0.800455	0.577957	0.466892	0.311421	0.863558	1.20388	1.43575
Vcan	0	0	0.1299	0.320763	0.00401799	0.00025584	0.00106652	0.00299001	0.000748096	0
Vcam1	0.66578	0.55629	0	0.00691042	0.0016479	0	0	0	0.000881864	0.000882411
Vax2os1_3	0	0	0	0	0	0	0	0	0	0.121668
Vax2os1_2	0.0140079	0.353494	0	0	0	0	0.0176104	0	0	0.365587
Vax2os1_1	0	0	0	0	0	0	0	0	0	0.232098
Vax2os	0.143151	0.282553	0.274485	0.122317	0.175696	0.146126	0.133363	0.154052	0.757613	2.04082
Vax2	0.0785199	0.0953947	0.0866995	0.0864725	0	0.0292783	0.0680965	0.0478901	0.0958839	1.0223
Vax1	0	0	0	0.00317292	0	0	0	0	0.002917	0
Vav3	4.09233	4.85797	1.61767	1.20636	0.34948	0.131669	0.00365294	0	0.0154479	0.0687391
Vav2	1.8964	3.16114	1.16636	1.69254	3.50712	2.59355	1.98313	1.0269	1.98228	1.21036
Vav1	0.00409031	0.0260314	0.0212796	0.0273136	0.142484	0.149629	0.253039	0.0384685	0.0563469	0.00160247
Vaultrc5	6.17204	5.4507	5.03352	5.92906	3.83409	2.31309	3.11836	4.60767	2.49279	4.78131
Vat1l	0	0.301043	0.0115597	0.0147194	0.0164022	0.0938433	0	0.0513487	0.488603	0.0465088
Vat1	5.35498	4.51797	4.68682	4.35602	1.34928	2.69417	2.17978	1.01893	1.37057	2.92928
Vasp	4.65563	4.65095	4.32014	3.6401	2.62038	2.3943	2.46072	4.02427	4.29071	4.82419
Vash2	0.507701	0	0	0.0199285	0.137817	0.0040411	0.000957163	0.0184847	0.049135	0.00145881
Vash1	0	0.0270753	0.0645224	0.0114645	0	0.000618573	0	0	0.00113118	0
Vars2	4.64587	5.81131	3.20876	1.60045	1.79894	0.627275	0.988238	0.934618	1.7285	1.60262
Vars	0.376211	0.874191	0.964448	0.186191	1.01647	2.62429	2.45825	3.58866	4.74801	3.30899
Vapb	1.52981	0.758305	0.201098	0.281021	0.137807	0.142412	0.229618	0.18799	0.182284	0.477903
Vapa	5.90255	6.49941	6.89681	5.58636	5.86635	6.81343	6.78803	6.21787	5.96456	6.36918
Vangl2	0.242729	0.0777653	0.0235517	0.0294377	0.0130175	0.0450595	0.170085	0.126099	0.126428	0.166287
Vangl1	0.273431	0.267405	6.22754e-09	0.0520053	0.324812	1.15012	2.08056	3.98492	4.11796	3.51482
Vamp8	7.62081	7.13483	4.85322	4.31027	7.41229	7.62501	6.92362	6.46516	6.58966	7.80169
Vamp7.ps	3.70908	3.77117	1.52651	0.487221	1.43209	1.723	2.24461	2.76626	2.57905	2.70501
Vamp7	0	0	0	0	0	0	0	0	0	0
Vamp5	0	0.304654	0.0149736	0.14449	0.0119325	0.528507	0.513003	0.207938	0.105335	0.132168
Vamp4	4.40401	4.97356	3.43585	2.44045	1.30444	1.0119	0.920228	1.38432	1.56622	0.983509
Vamp3	4.79572	4.42798	2.80238	2.53089	4.37974	4.73358	5.22717	4.94271	4.96384	4.98051
Vamp2	0.570185	0.0387691	0.00978477	0.0695019	0.254274	0.266984	0.257308	0.278457	0.648368	0.147431
Vamp1	2.6876	3.6943	3.35413	2.78645	1.39241	0.453095	0.368142	0.34959	0.445286	0.551543
Vac14	6.16793	6.44185	5.68295	4.88344	4.24049	2.81103	2.11355	3.2237	3.35771	3.36327
V1rd19	0	0	0	0	0	0	0	0	0	0
V1ra8	0	0	0	0	0	0	0	0	0	0
Uxs1	6.00152	6.99116	5.52039	4.59432	3.1189	1.63043	1.70629	1.58288	1.38695	1.42761
Uvssa	3.13356	3.28409	1.44517	0.660007	0.506424	0.573655	0.72367	0.71569	1.20158	0.621078
Uvrag	4.41232	4.01014	2.71308	2.23759	0.118583	0.452981	0.558752	0.915093	1.03701	0.825779
Uty	0.482309	0.764172	4.51147	3.58992	3.51863	1.27549	0.711997	1.05976	1.60871	1.23449
Uts2r	1.16066	1.01636	1.26388	0.382866	0.40206	0.181144	0.103389	0	0.0595433	0
Uts2b	2.21696	2.09364	0.0873989	0	0	0	0	0	0.000946765	0.00392135
Uts2	0	0	0.292644	0	0	0	0	0	0	0
Utrn	3.66172	3.82969	3.00121	2.67094	2.34952	1.85383	1.58607	1.66419	1.57816	1.85461
Utp3	4.63818	4.007	5.52161	7.19328	7.2608	6.00629	5.67562	4.37426	4.7885	3.9126
Utp23	2.31	3.35154	6.61049	7.89907	6.98644	6.07747	5.94295	4.46822	4.22491	4.23181
Utp20	3.62954	3.25351	2.10329	2.72419	3.42194	2.68071	2.72424	2.02331	2.21649	2.11279
Utp18	4.47706	5.08378	5.27406	5.55275	6.02716	5.4961	5.07382	4.46766	4.0882	4.17035
Utp15	3.83462	2.83726	3.53572	4.50159	4.85003	3.60771	3.40804	2.61588	2.94175	2.45115
Utp14a	4.54003	3.67168	5.15301	5.93682	6.2912	5.21599	5.50856	4.71033	4.42073	4.77513
Utp11l	5.3136	5.05162	5.73696	7.0413	7.75741	7.38878	6.57744	6.20286	5.80361	5.89842
Utf1	0	0.128584	0.084171	0.617883	1.39903	1.67142	2.8574	3.41034	3.45306	3.78819
Ust	5.63694	6.07055	3.40881	1.50904	0.166917	0.0126903	0.191722	0.123864	0.462414	0.0691356
Uspl1	4.3651	5.2738	6.29782	6.41398	5.37711	2.80949	3.06549	2.80099	3.26765	3.3005
Usp9y	0	0.00525468	0.678821	0.273694	0.00823907	0.0146112	0.0162713	0.00147232	0.000300155	0.0427642
Usp9x	7.05222	7.71331	6.93193	6.46869	5.38807	3.45016	3.32187	4.12606	4.17467	3.98745
Usp8	4.95516	5.65544	4.5128	3.90751	3.89522	3.7137	3.80337	3.95213	4.46394	4.26152
Usp7	9.07702	8.53402	8.35814	8.24306	7.26121	6.5545	6.65357	6.32374	6.67543	5.95998
Usp6nl	1.88837	1.86037	1.25792	0.272884	0.926891	0.552925	0.472347	0.757236	1.04994	1.15671
Usp54	5.36975	5.75527	5.01422	4.38006	3.74506	2.83464	1.52645	1.30151	1.44169	1.13034
Usp53	4.66526	4.6222	4.38615	3.82438	2.23279	1.53605	1.08396	0.840598	1.20644	1.12357
Usp51	4.08777	3.50041	2.88174	1.36712	0.320792	0.00717768	0.0451403	0	0.0150235	0.00201454
Usp5	4.24969	4.47507	4.32475	4.63201	5.73253	5.96276	5.58706	6.07787	6.60579	5.4268
Usp48	7.91139	7.78654	6.61618	7.04532	7.85664	8.46898	8.20709	7.30673	8.04395	6.88054
Usp47	4.39985	4.97095	4.34484	3.28361	2.20522	0.735281	0.331241	0.906144	1.02572	0.842321
Usp46	6.21985	6.94306	4.7709	3.69916	1.58546	0.744087	0.640187	1.32877	0.981911	0.854584
Usp45	1.57264	1.92061	1.5422	1.52176	2.85394	1.96391	1.78495	2.11784	2.51376	1.78569
Usp44	0	0.491879	0.766773	0.369673	0	0.0608352	0.00331894	0.00173718	0.0577886	0
Usp43	2.87294	2.60168	1.95788	1.09219	0.406364	1.75915	2.2457	2.27936	2.16869	1.93469
Usp40	0.86301	1.25613	0.936772	0.708863	0.56993	0.537942	0.550731	0.915767	1.51803	0.697352
Usp4	6.10995	6.40338	5.14404	4.10645	5.76708	4.60442	4.11826	2.83003	4.13233	4.32147
Usp39	4.51034	5.15019	3.79572	4.59072	5.266	3.04719	2.32389	2.69469	2.56577	2.87554
Usp38	6.02681	6.72635	6.62538	6.02806	5.73216	4.24707	3.45736	1.73136	2.25075	1.74093
Usp37	5.10683	5.89555	5.59348	5.32263	4.83794	3.94002	4.15627	2.49209	3.16089	2.54613
Usp36	4.45399	4.5845	3.76328	5.48596	5.2638	3.40034	3.31079	2.22554	2.7327	2.27891
Usp35	0.800753	0.736205	0.125442	0.482961	0.205122	0.0371191	0.0724058	0.0865873	0.121062	0.0451812
Usp34	7.48755	8.20165	7.93845	7.49455	6.31807	4.76849	5.01515	4.57069	4.97533	5.31872
Usp33	4.04816	4.51631	5.35834	5.46979	5.96362	4.95675	4.70009	2.79507	3.40576	2.55301
Usp32	3.40749	3.176	6.12268	5.6578	3.23557	1.60829	1.51408	2.45604	2.15843	2.21636
Usp31	3.10473	2.63957	2.19053	1.07825	1.18312	0.737826	0.507826	0.742535	0.465904	0.342652
Usp30	7.02483	7.18402	4.1941	2.76375	1.97831	1.70777	1.30703	1.13479	1.23322	0.951787
Usp3	0	0	0	0	0	0.00437663	0	0.124992	0	0
Usp29	4.55354	4.80897	6.29434	6.85296	4.69818	2.35382	1.66294	0.72802	0.471222	0.00212189
Usp28	7.47242	7.93632	5.97943	4.29376	2.30167	0.98823	0.829498	1.57667	2.10695	1.54424
Usp27x	3.4708	3.72561	1.90433	0.683264	0.305927	0.060057	0.0405773	0.0617048	0.0615143	0.105611
Usp26	1.01124	0.840299	2.28343	1.95927	0.640352	0.0766021	0.00298187	0.00200246	0.0031435	0.00258492
Usp25	1.56243	1.99631	1.407	1.0646	1.62897	2.63771	2.417	1.9249	1.51626	1.90559
Usp24	1.98277	2.62082	2.53186	1.82666	1.1338	0.940429	1.16831	2.44734	2.74686	2.53959
Usp22	2.5144	2.91627	4.31689	5.45743	4.9543	4.68246	3.53436	3.35965	3.0712	2.57083
Usp21	7.79686	7.48691	6.91132	6.24863	3.90781	3.22554	1.83689	2.34556	2.33642	1.07925
Usp20	1.33802	1.71265	3.60238	2.44033	1.48368	0.541117	0.350199	0.104516	0.628644	0.0461465
Usp2	9.76357	9.34052	7.28081	6.08551	1.59214	1.35824	1.49786	0.982942	0.743619	0.256771
Usp18	0	0	0	0.00881001	0.292985	0.0782544	0	0	0	0
Usp17le	0.436917	1.96333	4.1131	2.46719	1.00787	0.0543164	0.00577275	0	0.00355886	0.0535236
Usp17ld	0.0117912	2.19546	5.30221	4.14127	1.05822	0.0233626	0.00132995	0.00131242	0.0343919	0
Usp17lc	0.0819663	3.2178	8.13216	7.14935	1.92398	0.235716	0.0540648	0.000881785	0.088128	0.00925636
Usp17lb	0.514959	2.93566	10.2057	10.0981	7.24405	0.520406	0.225246	0	0.165849	0
Usp16	8.97707	8.81262	9.28648	9.04626	8.31451	7.348	7.4511	5.88367	5.71148	5.95441
Usp14	5.88005	6.09233	3.74946	4.32748	6.06035	6.58778	6.49764	7.28778	6.95687	6.73537
Usp13	1.35301	1.28565	0.535583	0.136415	0.18444	0.0547695	0.00056794	0	0.076264	0.00177105
Usp12	2.94384	3.26636	5.79941	4.97922	3.65339	2.63636	2.65529	1.55999	1.99306	1.48394
Usp11	5.96129	6.70912	3.94957	2.24933	0.896254	0.354063	0.0341836	0.263472	0.216315	0.133525
Usp1	6.19596	6.90945	7.23902	6.72721	6.64853	5.78824	5.87994	3.69623	4.53009	3.62128
Usp.ps	0	0.587429	0.749931	0.164877	0.0159046	0	0	0	0.00145407	0
Uso1	6.17115	7.14486	5.01809	3.52972	3.04737	3.46612	3.12704	3.64976	3.68947	3.66522
Usmg5	6.02172	4.74304	6.14546	7.59694	8.00353	8.49168	8.45984	9.15957	8.85726	9.48416
Ushbp1	0.133255	0.094096	0.0212726	0.0561099	0	0.00162316	0	0	0.00197533	0
Ush2a	0.331871	0.440047	3.27096	2.97887	0.945615	0.260322	0.499579	0.102312	0.0749796	0.191288
Ush1g	0	0.00519522	0	0.000529834	0.00441275	0	0	0.000396861	0.00212292	0.000936711
Ush1c	0	0.112776	0.00518305	0.00560693	0	0	0.036816	0.347551	0.235667	0.216787
Usf2	6.60565	5.58478	3.24507	1.07174	1.34903	0.837366	0.831866	2.66316	2.54933	2.98105
Use1	4.97391	5.45567	2.33324	4.66482	6.72403	6.40349	5.15038	6.03971	6.06112	5.06055
Usb1	2.64948	2.58777	1.37703	1.82149	3.14891	2.60947	1.07236	2.2883	1.55417	2.97244
Uros	0.930754	1.48664	0.706368	1.76226	2.821	2.5383	2.2659	2.06695	2.81645	2.68623
Urod	6.15779	5.63734	5.66096	5.59144	6.13473	6.90872	6.00389	5.01967	5.64794	4.57003
Uroc1	0	0.0161032	0.041968	0.00985369	0.0046959	0.00854721	0.00684324	0.0120472	0.00856317	0.0414136
Urm1	2.02028	2.48478	4.05585	4.90129	5.77678	6.24681	5.89822	4.22455	4.8324	4.52583
Uri1	2.95145	3.11029	2.65064	2.51564	1.66925	2.05414	1.75495	2.72558	3.172	2.39004
Urgcp	0	0	0.113134	0.236042	0.100494	0.180747	0.137834	0.294781	0.191635	0.159191
Urb1	2.78773	2.71218	1.63943	2.79694	3.07634	1.92723	1.5634	0.711122	0.555643	1.09046
Urah	0	0	0.460796	0.260817	0	0.680138	0.522228	2.16017	1.50288	1.43775
Urad	2.86897	3.177	1.15907	0.173531	0	0.0142721	0.0388169	0.0374238	0.178109	0.0604662
Uqcrq	6.45496	5.53803	7.03531	9.01326	9.18426	8.95002	9.32642	10.1156	9.56847	10.4037
Uqcrh	7.3277	6.01316	4.92554	4.94046	7.94966	8.563	8.38319	8.91926	8.5306	9.29813
Uqcrfs1	3.13117	1.65305	2.63703	4.95577	5.43192	4.17602	4.42488	5.17783	4.80166	5.35831
Uqcrc2	7.69188	6.10194	3.91731	3.69039	6.46541	6.43103	6.93787	7.82184	7.48926	7.87609
Uqcrc1	0	0.055749	1.72262	3.5029	5.4596	6.42949	6.34554	7.35262	7.76359	7.74855
Uqcrb	3.56834	3.46313	2.24781	4.43474	6.74122	8.55882	8.99226	9.35488	9.13142	9.63507
Uqcr11	4.00869	3.03692	2.08119	3.99255	4.96763	7.62518	7.68549	8.94973	8.60489	9.44808
Uqcr10	6.99809	4.76564	6.98861	7.82257	8.75937	9.64559	9.85245	10.3867	10.3869	10.7896
Uqcc2	3.51984	2.50001	1.94777	2.59299	4.48638	6.1403	6.23572	7.07906	6.49141	6.79499
Uqcc1	4.28438	4.97257	2.87029	2.91366	4.4765	6.45134	5.62288	4.88775	5.69839	4.49675
Uprt	1.43631	2.12372	0.93958	0.243451	0.0108183	0.020135	0.00682003	0.0060562	0.0310782	0.0112017
Upp2	0	0	0.0183706	0.00178622	0.00390509	0.00154628	0	0	0.00199771	0.00341895
Upp1	1.18497	1.73282	5.66391	5.56705	0.559241	0.366689	0.335398	6.89108	7.4683	6.79567
Upk3bl	2.68356	1.56057	0	0.325514	0.00330512	0.153345	0.109994	0.0918281	0.165449	0
Upk3b	0.172009	0.210376	0.383354	0.395337	0.254747	0.265291	0.178115	0.660476	0.251412	0.461754
Upk3a	3.96898	2.95172	1.25847	0.763937	1.61434	2.11989	1.34741	1.0146	0.768348	0.902547
Upk2	0	0	0	0.00312088	0	0	0	0.171551	0.214944	0.710703
Upk1b	0	0	0.0251244	0	0	0	0.00118163	0.0713559	0.140394	0.843101
Upk1a	0.384384	0.135374	0.482786	1.96287	0.448921	0.00289907	0.144092	0.0810187	0.207394	0.665378
Upf3b	6.01124	4.62423	3.02187	2.9134	4.06136	5.45817	5.3518	4.39274	4.41355	3.48312
Upf3a	5.02367	4.43383	2.54062	1.7085	1.14311	1.6199	1.55818	1.74573	1.6358	1.96866
Upf2	4.40673	5.05967	2.92213	3.3351	2.97039	2.75685	2.65284	2.37917	3.07828	3.11657
Upf1	6.87435	5.85836	4.43554	4.0827	3.3677	2.5663	3.08658	2.90632	2.41302	2.83691
Upb1	0.757572	0.538717	0.636164	0.130852	0.0951403	0.0713531	0.084971	0.0435678	0.115916	0.0447227
Uox	0	0	0	0	0	0	0	0	0.00416274	0
Unkl	1.15063	1.05165	1.9609	2.44307	1.63959	2.00092	1.5956	0.820151	0.744212	0.252028
Unk	4.69837	4.33252	5.66285	4.88972	2.78292	1.10084	0.988961	0.563233	1.18371	0.707409
Ung	6.36289	6.35569	4.74249	5.0589	6.04142	5.54185	5.17989	3.56505	4.18061	3.50449
Uncx	1.45353	0.462907	3.04387	4.09525	4.7235	3.82979	2.81506	0.62695	0.47211	0.30143
Unc93b1	0	0	0.00914876	0.139815	0	0.134045	0.0921732	0.0333174	0.0994219	0
Unc93a	0	0.016965	0.737991	1.6846	0.21106	0.253059	0.258342	0.380271	0.395592	0.225512
Unc80	2.23607	1.64414	0.871699	0.551387	0.26151	0.00257918	0.0115697	0.17689	0.0851383	0.0236355
Unc79	1.49919	0.551997	0.0178243	0.184669	0.0102648	0.0113096	0.0156675	0.0118249	0.0170849	0.0291881
Unc5d	0.275953	0	0	0.785478	0.0101202	0	0	0	0	0
Unc5cl	0.06309	0.501109	0.0630355	0	0.313773	0.0223368	0.000813854	0	0.000263585	0
Unc5c	5.15295	4.85287	3.97709	2.18512	1.33941	0.14154	0.106824	0.0064935	0.0593633	0.0145746
Unc5b	0.6788	0.584216	0.59211	0.700341	0.39784	0.0884788	0.0730527	0.239121	0.178052	0.356926
Unc5a	2.85517	1.42367	0.792774	0.567085	0.507706	0.265322	0.0188533	0.0476187	0.0302547	0
Unc50	9.56141	8.52445	7.62336	6.5545	5.88327	4.18269	3.6299	2.94537	3.27654	3.66
Unc45b	0	0.0640859	0.843278	1.54827	1.43929	0.592993	0.45707	0.0878721	0.000636262	0
Unc45a	0.386387	0.366663	0.42577	0.200038	1.71558	2.11218	2.61925	1.4704	1.90829	1.92478
Unc13d	5.72739	4.15727	5.88888	7.84536	5.85776	4.75544	5.10043	5.8172	5.65318	6.1787
Unc13c	3.22126	2.66427	0.994927	0.383197	0	0.00242459	0	0	0.00719009	0.291086
Unc13b	6.5781	6.30915	5.54229	4.67436	1.83187	1.05759	0.857578	0.79777	1.193	0.533685
Unc13a	0.0983945	0.675554	1.46178	1.1425	1.34974	0.620263	0.615109	1.07104	1.12636	0.867957
Unc119b	0.764074	1.23354	5.1981	5.17801	4.9611	1.95336	0.901579	1.84201	1.32939	1.47672
Unc119	2.91942	0.327026	2.4436	2.52971	1.99192	1.5707	0.319534	0.915899	0.499804	0.667158
Umps	3.68945	4.44361	1.93611	4.31008	6.8497	5.73287	5.86079	5.89958	5.96778	4.67445
Umodl1	5.86418	6.64798	3.29649	1.85612	0.73143	0.116203	0.239416	0.179768	0.0413059	0.0743198
Umod	0.127507	0.121844	0	0	0	0.000548158	0	0.00299403	0	0
Ulk4	6.33746	5.99551	4.82688	4.20763	3.36589	2.26311	2.22851	3.20299	2.97789	3.09757
Ulk3	0.0483013	0.244077	0.117328	0.0617274	0.123579	0.203128	0.104206	0.320466	0.286551	0.141707
Ulk2	3.17862	3.31973	2.87195	2.42902	2.13976	0.653125	0.623977	0.514159	1.10893	0.800112
Ulk1	4.94384	4.75724	5.43304	5.64249	6.66184	6.61666	6.02358	4.64153	5.74805	4.49159
Ulbp1	1.60872	2.23314	0.0966315	0.948257	0.835618	0.713162	0.500576	0.340362	0.474117	0.285633
Uimc1	2.70558	3.64984	4.61165	3.97124	3.17665	2.85949	2.34291	1.83288	2.35172	2.02106
Uhrf2	2.09259	1.46927	1.83929	1.34508	1.51217	0.590501	0.227768	0.772537	1.2925	0.880317
Uhrf1bp1l	3.7891	3.72182	4.3292	3.80343	2.68328	2.97637	2.56398	2.76806	2.8686	2.40303
Uhrf1bp1	3.53466	3.1382	3.28165	3.0375	1.93206	1.1919	0.961602	1.46441	1.79816	1.00743
Uhrf1	8.5757	7.52926	4.14996	3.48784	2.71139	2.34035	1.73859	5.31815	6.05862	5.10613
Uhmk1	4.93226	5.24037	4.59041	4.02763	4.13315	3.34469	3.3149	1.57409	1.76955	1.51017
Ugt8a	3.29734	3.55916	2.95747	1.24202	0.244906	0.0219626	0	0	0.0076298	0.000560288
Ugt3a2	0	0	0	0.0030545	0	0	0.10506	0	0	0
Ugt3a1	0.787742	2.35199	3.416	1.69148	0.810657	0.150832	0.0369004	0.0116504	0.0620712	0.165924
Ugt2b5	0	0	0.0484227	0	0	0	0	0	0	0
Ugt2b38	1.76186	0.787821	0.869921	0.129832	0	0	0	0	0	0
Ugt2b37	0	0	0.028354	0.00139219	0	0	0	0	0	0
Ugt2b36	0.863221	0.604504	7.38048	6.07093	2.76703	0.57302	0.17603	0.00824451	0	0
Ugt2b35	0	0	0.0121565	0.00371969	0	0	0	0	0.00112186	0
Ugt2b34	0	0	0	0	0	0	0	0	0.000400798	0.000805885
Ugt2b1	0.140726	0.161258	0	0	0	0.000501575	0	0	0.000793433	0
Ugt2a3	0	0	0	0	0	0	0	0	0	0
Ugt2a1	0	0	0	0	0	0	0	0.00160153	0	0
Ugt1a1	0.625341	0.814874	0.758409	0.0499924	0.723883	0.533157	0.0481242	0.105929	0.0141216	0.00186054
Ugp2	3.72721	3.46107	3.97212	2.64898	3.09543	2.62569	1.98409	4.0751	4.2574	5.7938
Uggt2	3.75516	3.58252	1.33982	1.3705	0.75353	0.329015	0.258859	0.451683	0.873367	0.447559
Uggt1	1.5574	1.52019	1.47984	2.48844	4.03532	4.03316	4.08662	3.40236	3.82546	2.39412
Ugdh	0	0	1.59283	0.5934	0.297112	0.429102	0.318249	0.24072	0.384536	0.676803
Ugcg	6.62533	6.90151	6.44592	5.2155	5.14534	5.87056	5.67268	3.54536	3.66823	2.31527
Ufsp2	4.22566	3.46092	0.667776	2.03328	2.71561	3.92545	3.50837	4.07915	3.85644	4.46662
Ufsp1	1.68864	0.165962	0.255837	0.716845	2.1743	0.413156	0.803731	0.296078	0.370845	0.76922
Ufm1	5.6717	6.79402	5.82719	3.25062	6.78801	6.43273	5.87022	5.87948	5.20521	5.88458
Ufl1	5.28301	5.24535	1.4925	0.54295	0.569225	1.31916	1.85627	2.76101	3.10777	2.70615
Ufd1l	1.81728	2.9569	2.84283	4.77825	5.94267	6.00459	5.71421	7.05469	6.03457	5.98713
Ufc1	2.79495	2.35501	3.26719	5.2133	6.00059	7.37285	6.7899	6.56118	5.91271	6.25816
Uevld	8.15993	8.09362	6.99867	4.5205	0.784333	0.169044	0.12731	0.0570356	0.416336	0.172415
Ucp3	0	0	0	0.150442	0.415023	0	0	0	0	0
Ucp2	1.08605	1.23182	1.74254	1.04781	0.938103	0.487886	0.102085	0.849968	1.32546	0.94619
Ucp1	0	0.336998	0.230365	0.113342	0	0.224122	0	0	0	0
Ucn3	0	0	0	0.290065	0.269772	0	0	0	0.00119335	0
Ucn2	0.0453389	0.096838	0.0682769	0.0543234	0.0316344	0.0324678	0.00994994	0.212141	0.0843273	0.0173175
Ucn	0	0	0	0	0.0954096	0.00668269	0	0	0.00606829	0
Ucma	2.39621	3.20568	0.0457967	0	0	0	0	0	0.0573907	0
Uckl1	4.3946	4.76536	3.46332	2.0395	3.12338	1.96083	1.0645	2.02143	3.07115	2.27337
Uck2	6.65764	6.27711	8.25538	8.67937	7.26015	6.44301	5.64494	6.63028	6.54513	6.2449
Uck1	0	0	0.215536	0.879306	2.95931	1.59675	0.882895	1.08578	1.72847	1.32448
Uchl5	4.15689	4.52115	2.14083	2.42241	4.48719	4.86189	5.06997	4.3974	4.18035	5.4937
Uchl4	5.38034	5.81849	3.67482	2.07181	1.63277	1.54352	1.55884	1.42692	1.39453	1.52464
Uchl3	9.65519	9.68833	7.79707	6.55026	6.23533	6.21201	6.19681	6.22903	5.48094	6.09444
Uchl1os	2.50837	2.28078	0.482505	0.178296	0.129925	0.0112881	0.0142077	0.00102906	0.0955326	0
Uchl1	11.0531	10.2783	8.85399	7.16765	4.12359	2.8107	2.37672	3.08209	1.66683	0.347668
uc_338	0	0	0	0	0	0	0	0	0.0720949	0
Ubxn8	3.9554	5.14243	4.22479	4.26334	4.07283	4.86326	4.63443	4.72432	4.26711	3.87713
Ubxn7	2.56344	2.94075	3.63845	2.89064	3.18824	2.06892	2.1077	1.17287	0.793114	0.949247
Ubxn6	6.64206	7.275	5.37853	5.25346	5.0888	5.01329	4.72708	3.8458	4.0468	3.77406
Ubxn4	9.00533	7.38395	6.9781	8.10866	6.25673	5.1916	5.41826	5.62307	5.45401	5.00752
Ubxn2b	2.87796	3.56769	2.44415	0.799346	0.486576	0.985506	0.70973	1.6217	1.69786	1.68156
Ubxn11	0.102018	0.423008	1.52866	4.16587	5.25148	1.70362	1.05521	0.861465	0.88759	1.01679
Ubxn10	3.22086	3.19953	1.33969	0.44331	0.0227963	1.73987e-09	0.111038	0.115687	0.148924	0.000602911
Ubxn1	5.50373	4.40943	6.24273	7.55086	8.9418	9.132	9.06351	8.08709	7.95608	7.48039
Ubtfl1	0.0240041	0.522456	5.87884	5.48845	5.19365	2.421	2.55695	0.740445	0.462527	0.335347
Ubtf	1.50835	1.06599	5.18932	5.8077	6.10235	5.68985	5.75998	4.80812	5.43638	4.78164
Ubtd2	0.492165	1.17818	4.75364	5.0448	4.56923	2.08169	1.41317	1.0457	1.01086	0.66959
Ubtd1	3.13694	2.16012	2.20682	2.58599	3.10588	1.722	1.70355	0.353589	0.703439	0.393019
Ubr7	4.50771	4.86285	2.24416	2.67299	2.81269	2.87342	2.4847	2.42023	2.14787	2.15924
Ubr3	3.62328	4.48339	5.84347	5.31419	4.68776	3.82992	4.19259	4.65821	5.48672	4.00642
Ubr2	2.89225	3.21957	2.38381	1.87446	2.11784	1.54803	1.30854	1.65138	1.43241	1.4943
Ubr1	1.74252	1.07728	1.51172	1.66548	1.09166	1.72378	2.35577	3.15942	3.99943	2.71551
Ubqlnl	0	0	0	0.00142255	0	0.00563176	0	0	0	0
Ubqln4	3.11884	2.3657	2.29238	1.32968	3.08032	2.68924	2.52404	3.31022	3.22719	3.05864
Ubqln3	0	0	0	0	0	0.000520218	0.000635636	0	0	0
Ubqln2	5.0114	4.24452	5.46487	4.03305	2.39043	1.96893	2.01794	3.06772	2.93231	3.09311
Ubqln1	7.74456	7.03489	5.49017	5.18638	5.51577	4.91558	5.06429	4.07911	4.42667	4.2914
Ubp1	6.82566	7.49884	6.4834	5.73191	4.49741	2.96562	2.76492	2.64053	2.90789	2.86891
Ubn2	5.58544	5.25018	5.51004	5.61229	5.04222	4.76418	4.18249	2.55859	2.40465	2.48447
Ubn1	6.02284	5.92597	5.13979	4.9085	3.83232	2.40432	2.15573	1.05565	1.74229	1.47297
Ublcp1	5.59652	5.90477	4.55637	4.48088	5.17305	5.19039	4.82233	4.34151	4.33211	3.96048
Ubl7	7.48821	7.20687	7.27897	7.56957	7.55648	7.32536	6.24426	4.58377	4.81111	4.6746
Ubl5	10.0694	9.09128	9.95795	9.0138	9.13575	8.85437	8.65603	8.14873	7.75925	8.59452
Ubl4b	0	0	0	0	0	0	0	0	0.00662074	0
Ubl3	5.0705	4.74022	3.23425	2.80765	3.15742	3.33204	2.9881	3.98625	3.48715	3.89609
Ubiad1	6.03826	6.36077	5.3662	5.00413	3.44137	2.18922	1.36241	2.04578	1.96945	2.19111
Ubfd1	6.74211	6.48714	6.48555	6.01113	6.47711	5.77829	5.26405	3.84417	3.84548	3.31619
Ube4b	8.34263	8.9896	7.44408	6.69076	5.74108	4.24786	3.39796	4.29331	4.35901	4.03365
Ube4a	2.81733	3.18293	2.07222	3.00709	2.33504	2.13654	1.80293	2.03538	2.67643	1.99603
Ube3c	5.9845	6.34571	5.46732	4.28274	3.97919	3.55079	3.46586	2.82704	3.75668	3.71952
Ube3b	2.66725	3.34355	2.39233	1.92067	1.57107	2.32122	2.16071	2.67966	2.56194	2.59635
Ube3a	5.17808	4.38927	3.60756	3.71375	3.96237	2.92798	2.90629	3.30364	3.36547	3.04846
Ube2z	5.10588	5.21185	4.77161	4.92688	4.64554	3.99174	3.31307	2.41485	3.38259	3.35496
Ube2w	7.33824	6.99288	5.76318	4.66576	3.19847	2.45841	2.47257	3.22798	3.10068	2.39438
Ube2v2	5.27384	6.2777	5.15953	4.90526	6.27455	6.0215	6.09234	5.81551	6.00763	6.37597
Ube2u	6.10072	4.23303	0.406241	0.470105	1.21417	2.60642	2.1186	0.151608	0.342996	0.0897765
Ube2t	7.47349	7.46101	5.03091	4.14529	5.85468	4.84336	4.44485	3.69969	3.90449	3.7239
Ube2s	8.26575	7.81092	8.43096	7.29842	6.2163	7.24533	7.5921	5.72244	5.42959	5.37503
Ube2r2	0	0	0.27282	0.357995	0.0241784	0.0694765	0.220705	0.0438644	0.186953	0.0894701
Ube2ql1	0	0.146688	0	0.0157336	0	0	0.00567469	0	0.0032244	0.10634
Ube2q2	6.88013	6.66887	5.5268	2.48779	2.90959	4.23016	4.43166	4.0678	3.32996	3.39716
Ube2q1	3.35344	1.94126	0.615674	0.72117	3.29615	2.57973	1.81329	2.48497	2.62731	3.22795
Ube2o	3.5972	2.35187	5.09638	5.49037	4.46379	2.16242	1.87364	1.72291	1.05508	0.976647
Ube2nl	0.300365	0.10322	0.163501	0.14809	0.0972994	0.150095	0.122074	0.0831103	0.210657	0.190921
Ube2n	6.65184	7.50936	6.0716	6.18121	7.17517	6.7011	6.88809	7.19113	7.12691	7.68514
Ube2l6	1.8007	2.38792	2.17769	1.90899	1.27695	1.9879	1.71203	4.18347	4.54143	4.26257
Ube2l3	2.81298	2.79147	3.47443	5.42153	6.21054	6.33849	6.49397	6.45197	6.21139	6.56747
Ube2k	8.50283	8.04573	8.33924	7.53256	6.95458	6.22706	6.1385	5.91794	5.30149	5.70759
Ube2j2	3.91238	3.39791	4.86208	5.71439	5.29196	4.89927	4.89749	3.95756	3.20165	4.27971
Ube2j1	3.42136	4.22527	3.43746	2.64188	1.54077	2.52085	1.80661	1.47465	0.928986	1.44196
Ube2i	8.26127	8.72561	7.50424	5.80306	6.5817	6.24484	6.58478	6.73946	6.48029	6.12883
Ube2h	4.89326	4.60461	2.62138	3.53545	2.525	2.63908	2.48204	2.54449	2.69582	3.01898
Ube2g1	6.22736	6.80205	5.30853	3.79037	3.35004	2.30046	2.06661	1.91653	1.68294	2.04094
Ube2f	4.09367	4.75025	2.79449	2.08866	2.65526	4.40621	4.33184	4.75495	4.07122	5.56394
Ube2e3	5.76743	5.72395	6.58816	5.61603	6.74213	5.96512	4.76258	4.54953	5.17604	4.12357
Ube2e2	3.45498	4.00008	2.04232	2.05769	0.86445	0.80319	0.925344	0.490957	0.747255	0.471871
Ube2e1	5.71253	6.09834	6.17747	6.47239	6.20429	6.12067	6.10774	4.65641	4.45606	4.75492
Ube2dnl1	0	0	1.44402	0.886798	1.40702	0	0	0.221897	0.153829	0.556744
Ube2d4	0	0	0	0	0	0.00557838	0	0.00591657	0.00432332	0.0188383
Ube2d3	10.0007	10.9666	9.12299	7.21698	6.61242	6.30642	6.79783	6.28658	6.31297	6.44526
Ube2d2b	0.0178327	0.0120246	0.188981	0.267666	0.126208	0.101785	0.0901357	0.295053	0.143312	0.305921
Ube2d2a	9.11915	9.21916	9.25073	8.08217	5.44703	3.57501	3.57576	3.41278	3.2812	3.95552
Ube2d1	3.18762	2.41909	0.668783	0.160628	0.0362495	0.948072	0.564563	0.994196	0.748243	1.51898
Ube2cbp	2.78265	3.17771	2.31072	1.43246	1.26063	0.994149	1.26743	0.94196	1.18605	1.24337
Ube2c	6.67214	5.38241	7.65865	7.92761	7.52107	8.55225	8.63003	7.09018	7.24583	6.67507
Ube2b	5.61507	5.64733	5.80175	5.13915	6.3373	5.49581	5.58965	4.40155	4.94281	4.43913
Ube2a	5.90161	6.9664	6.27939	5.38495	5.22532	5.38352	5.71704	5.66775	5.76089	6.74629
Ubd	0	0	0	0	0	0	0	0.0273223	0.184216	0.140036
Ubc	2.96701	3.40131	6.82212	6.71285	5.87976	3.85272	4.13759	4.34013	4.86696	4.0624
Ubb	9.95995	10.5553	10.9279	10.2505	9.55441	9.18734	9.26922	10.6236	10.4149	10.583
Ubash3b	5.0508	5.29323	3.21984	2.49937	0.99511	0.361096	0.539659	0.79868	1.63127	2.02913
Ubash3a	0.786365	0.38095	0.327469	0.44057	0.688173	0.0561223	0.00258606	0.0891535	0.00139305	0.0273901
Ubap2l	6.4176	7.04767	5.13869	5.10586	5.23765	4.18832	3.92038	3.95145	4.73845	4.67815
Ubap1	4.27305	4.73412	7.03944	6.89531	5.1398	4.02919	3.24483	2.36618	3.03241	3.33129
Ubald2	1.31963	0.367425	3.84987	4.64305	5.10594	5.10234	4.60539	3.34468	4.27103	4.17103
Ubald1	2.47204	2.41395	2.61578	2.60625	2.45972	2.95639	2.63997	1.80732	2.49759	3.571
Ubac2	5.9536	5.08026	3.91256	4.24367	3.23879	2.83328	2.67301	2.70217	2.6254	2.94781
Ubac1	7.08415	6.8921	4.89408	5.14986	4.99114	5.10381	4.49759	5.38136	5.3284	5.42616
Uba6	2.71621	2.86671	1.60354	1.84761	2.79037	1.89871	1.80529	1.93504	1.54074	1.97929
Uba5	2.24973	0.506662	0.777882	1.65667	4.50172	4.65026	3.79379	2.49755	2.75036	2.65133
Uba1y	0.00891902	0.135576	0.296252	0.136484	0.236799	2.19912	0.913479	0.303346	0.493657	0.311262
Uba1	9.23209	9.8683	7.18318	6.91243	7.43429	7.6645	7.62198	6.75193	7.07993	6.54021
Uap1l1	0	0.0761223	3.41829	4.33152	5.39387	6.26131	4.88921	2.85197	3.17919	3.54322
Uap1	4.33883	4.23083	5.78436	6.60257	7.03114	7.09839	6.90379	4.43767	3.72944	4.3877
Uaca	0.894494	0.547221	0.651346	0.447141	1.41282	0.589056	0.183072	0.754207	0.55469	0.562601
U90926	0	0	0.076066	0	0	0	0.0941188	0	0.00427778	0
U7	0	0	0	0	0	0	0	0	0	0
U6	0	0	0	0	0	0.144547	0	0	0.141574	0.261112
U4	0.0912414	0.548438	0	0.0462665	0.00436488	0.116672	0	0	0.000889645	0
U3	0	0	0	0	0	0	0	0	0	0
U2surp	5.17918	5.33827	4.33561	3.70522	4.57511	4.24526	4.10623	4.71407	5.19712	4.15588
U2af2	5.81288	4.89264	4.62395	4.70379	3.51326	3.54107	3.9378	3.52638	3.19529	3.27927
U2af1	3.73449	2.73324	7.02906	6.71398	4.22913	4.3411	4.1606	4.44299	5.04717	5.07944
U2	0	0	0	0	0	0	0	0	0	0
U1	0	0	0	0	0	0	0	0	0	0
Tyw5	0	0	0	0.003749	0	0	0	0.19305	0.0300069	0.130038
Tyw3	3.60647	1.92551	0.865751	0.484456	2.04241	3.09306	2.7087	2.65373	2.04118	2.30622
Tyw1	7.06592	7.20281	4.54936	3.77999	2.67712	2.76768	2.84804	3.20672	3.05081	2.64733
Tysnd1	1.48187	1.90944	1.15413	3.08928	4.41143	1.83443	1.4694	1.09459	2.06074	1.19199
Tyrp1	0	0	0	0	0	0	0	0	0.000791732	0
Tyrobp	0	0	0	0.189967	0	0.220072	0	0	0	0.00187904
Tyro3	0	0.340211	1.00534	1.27578	1.1507	2.11874	1.24679	2.28324	2.91603	3.33639
Tyr	0.814165	0.434672	0.82771	2.10998	1.42469	0.763594	0.771091	1.00434	0.803969	0.992473
Tyms	1.54801	2.43452	3.4212	5.16387	5.025	7.46221	7.84642	6.16649	6.791	6.4958
Tyk2	4.313	3.38537	3.3268	3.28087	3.66207	3.03664	2.87638	0.996397	1.47982	1.12106
Txnrd3	5.50247	5.30249	1.90768	1.16759	0.627326	0.253222	0.189062	0.0917148	0.0263768	0.0597607
Txnrd2	0.07323	0.0204111	0	0.191638	2.41277	3.78831	3.14577	2.74499	2.09674	2.88285
Txnl4b	3.59412	4.42058	2.24537	2.25908	0.742302	1.96824	1.8353	2.16078	2.17184	2.25553
Txnl1	6.50199	5.94986	4.74736	4.93937	6.23218	6.49338	6.65872	6.312	5.51961	5.92962
Txnip	10.562	8.2041	5.3995	4.97543	3.32544	0.64887	0.41545	0.00119179	0.133078	0.0933858
Txndc9	8.94075	8.66568	6.48825	6.6409	6.69684	7.08615	7.12113	7.41628	7.18509	7.20219
Txndc8	0	0	0.134323	0	0	0	0	0	0	0
Txndc5	6.48981	5.90196	3.13019	1.89825	1.42262	1.1505	0.941809	1.63948	1.61167	2.40572
Txndc2	6.09382	6.84681	4.264	3.49063	0.614859	0.0801883	0.00205702	0.000387907	0.0264926	0
Txndc17	5.21651	4.88997	4.12364	2.95402	1.89069	4.35709	4.04776	6.48864	6.36678	6.38456
Txndc16	4.23482	5.30978	5.19214	3.60578	1.17696	0.44603	0.311999	2.3211	2.5555	2.96742
Txndc15	3.0036	2.21013	2.77843	3.29477	3.48813	2.16996	1.67962	1.46003	1.12418	1.88686
Txndc12	3.82964	3.97176	2.33977	1.49267	0.871735	3.09469	3.38235	5.90777	6.12154	5.57464
Txndc11	3.64609	3.40481	3.39891	3.09442	2.74557	1.82276	1.63382	1.50169	1.66201	1.76479
Txn2	8.56848	8.37785	6.52893	6.25049	6.35425	7.8332	7.76669	8.10429	7.97863	8.48679
Txn1	6.85664	6.14632	3.7622	3.27618	3.38351	4.92266	4.50986	8.52039	8.46547	8.57823
Txlng	6.41967	6.7744	4.63948	4.73426	4.83567	3.27541	3.10137	1.97771	2.60591	2.27571
Txlnb	0.71283	0.69663	0.140524	0.198846	0.0103423	0.0576266	0.00558743	0.0081321	0.0175367	0.00416721
Txk	0	0	0.489584	0.469033	0.549253	0.882274	0.884662	0.088334	0.0940208	0.0406355
Twsg1	2.31469	1.33878	0.846738	0.311576	1.03904	0.603651	0.255219	0.77235	0.336035	0.659008
Twistnb	3.93313	3.83877	3.11502	4.03368	4.15745	3.81946	3.14319	3.35645	3.03939	3.5606
Twist2	0	0.457775	0.023793	0.00274252	0	0.00151354	0.00160576	0	0.0110672	0
Twist1	0	0	0	0.365869	0	0	0	0	0	0
Twf2	5.43027	4.52778	3.26361	1.09743	1.14919	1.67893	1.04528	1.55281	1.39982	1.68415
Twf1	5.56914	5.66423	1.26529	4.18503	5.53571	4.45607	4.11517	4.92231	4.61015	5.47531
Tvp23b	6.41065	6.55573	3.33063	2.49105	2.87086	2.53212	2.06562	3.1797	2.20156	3.07544
Tvp23a	1.50359	1.36057	0.190776	0.421015	1.33473	2.48215	1.78908	1.76344	1.0853	1.56506
Tut1	5.393	5.26802	2.85257	3.84208	4.24451	3.26505	2.71247	1.84409	3.02618	1.64036
Tusc5	0.040109	0.0958814	0.384297	0.254676	0	0.00178848	0.00269943	0.00183595	0.0745529	0.00225481
Tusc3	6.86181	6.81266	5.089	2.60664	2.25408	0.739207	1.11112	0.836705	0.441149	0.633827
Tusc2	2.54099	2.30238	1.07903	0.969088	1.80383	1.93201	1.64722	1.88256	2.00479	2.48996
Tusc1	1.60235	0.344959	0	0.0253532	0	0.0226152	0.00354969	0	0.0060997	0
Tulp4	1.02736	0.778434	5.87926	5.55211	7.62609	7.83293	7.94261	6.59569	6.02744	6.73858
Tulp3	6.82683	7.09763	5.6418	4.86011	2.82798	1.2164	1.39632	1.80658	1.84732	1.8739
Tulp2	0.778431	2.64612	0.89133	1.38773	0.355024	0.113233	0.0369379	0.309475	0.230093	0.0315673
Tulp1	0.04417	0.424898	0.540612	1.48785	1.89653	2.01821	1.35784	0.412153	0.327074	1.24087
TUG1_1	7.51896	8.37073	9.07744	7.91339	7.46618	5.51035	5.58115	4.32147	5.49243	5.50047
Tuft1	0	0	0	0.000986429	0	0	0.0289713	0.0157704	0.147255	0.00436828
Tufm	1.84508	1.65542	0.1418	2.20883	5.27934	4.85214	4.43844	4.70117	5.09023	4.32067
Tubgcp5	2.812	3.6553	2.12921	1.7979	1.73579	1.71896	1.72794	1.55719	1.62169	1.74868
Tubgcp4	1.93652	2.30609	1.86834	2.13279	1.3501	1.30409	0.940869	1.60289	1.74119	1.74114
Tubgcp3	2.77614	3.91733	2.88305	2.74033	4.15865	3.44709	3.21079	2.09425	3.43874	2.38984
Tubgcp2	2.29978	2.48196	3.03545	2.86666	3.65769	3.05429	2.64395	2.61809	4.45157	3.39112
Tubg1	8.56307	8.58604	8.08813	6.36845	6.31154	6.26282	6.25328	4.43851	4.02931	3.6489
Tube1	3.61406	4.51806	0.892801	0.202105	0.192525	0.988916	0.888921	1.21569	1.69397	0.910701
Tubd1	5.07338	5.17912	1.88771	0.915374	1.6868	1.87193	1.57783	1.14624	1.79683	1.16808
Tubb6	8.29082	8.78733	6.36451	4.22961	3.17133	2.45307	1.80621	3.04337	1.2772	2.17158
Tubb5	5.20926	5.19581	6.74105	6.33759	6.78327	4.43882	3.61485	7.50833	7.91666	8.15793
Tubb4b.ps1	4.34409	3.0542	3.11085	3.29121	3.09461	2.37182	1.75107	1.20257	1.56622	1.07622
Tubb4b	9.37236	8.0876	9.17091	9.56689	9.30371	8.44462	7.57946	7.05146	7.53661	6.63228
Tubb4a	0.84926	0.76017	0.335453	0.0787465	0.00316984	0.0308193	0	0	0.00437286	0.0059552
Tubb2b	0	0	0	0	0	0	0	0	0	0
Tubb2a	6.46477	6.56148	4.29946	1.87379	0.37812	0.659652	0.509445	0.925592	0.683737	0.562479
Tubb1	0	0.26803	0	0.202051	0.0207584	0	0	0.0797278	0	0
Tubal3	5.6655	6.26881	3.05679	1.59122	0.198968	0.0885066	0.207004	0.00182413	0.0435164	0.00455041
Tuba8	0	0.0201189	0	0.257702	0	0.00544456	0.00115736	0.0943266	0.103008	0.0262008
Tuba4a	6.46109	6.63458	7.19247	6.66441	5.5367	5.96062	5.52933	5.68999	6.5179	4.46959
Tuba3b	3.03862	2.923	3.17997	3.46518	2.12677	2.84813	1.23512	0.661496	0.823769	0.509204
Tuba3a	4.26998	4.57323	2.48849	2.59675	2.2661	1.9602	2.2963	0.25389	0.586391	0.27462
Tuba1c	5.09632	4.05975	5.78495	3.87551	3.5742	4.59512	4.68399	6.04715	6.53879	5.86464
Tuba1b	0.829679	2.81307	2.36541	1.73408	2.51289	4.36719	4.1891	5.68614	5.99041	6.00862
Tuba1a	1.94505	2.16334	3.65396	4.36791	3.36186	2.50525	2.1912	3.62342	3.85537	3.10636
Tub	2.30658	2.26007	0.664702	1.18538	0.315967	0.156785	0.134451	0.168347	0.336587	0.0356721
Ttyh3	4.97579	4.08703	3.34136	2.59257	0.390932	0.207226	0.219983	0.323647	0.300528	0.904589
Ttyh2	0.478555	0.365726	2.90807	5.06436	6.03381	5.08173	4.69532	5.59301	5.79722	5.13877
Ttyh1	2.97706	2.15798	1.79145	1.02251	1.1775	0.212195	0.309518	0.327018	0.352238	0.312797
Ttr	0.0123429	0.102242	0	0.004438	0	0.00500841	0	0	0.0170216	0
Ttpal	2.52936	2.65748	1.55567	1.3228	1.55823	1.21313	1.44311	0.975639	1.7142	1.96041
Ttpa	0.136166	0.158983	0.0129164	0.00403902	0	0.081962	0.00243734	0	0.000356235	0
Ttn	5.16416	5.88101	6.26004	5.50042	5.37443	3.21432	2.16724	0.494504	0.241628	0.313331
Ttll9	0.493605	0.874709	0.833177	0.860745	1.45824	0.0440428	0	0.000861906	0.0976648	0.490311
Ttll7	0.264278	0.288262	0.444656	0.234517	0.0224872	0.000454044	0	0	0.000820053	0.000249234
Ttll6	0.0676364	0	0.133132	1.04623	1.95311	1.76502	1.38727	0.597553	0.667542	0.365481
Ttll5	4.8592	4.67286	4.43726	4.30962	2.79279	2.42436	1.95761	1.96509	2.5482	2.32233
Ttll4	6.17322	6.94302	6.16045	5.14982	4.86129	2.17934	2.29841	2.01568	2.09013	1.879
Ttll12	0.984144	1.14764	3.20996	3.36835	1.49249	1.95967	1.94943	2.88871	2.85243	2.92595
Ttll11	3.5719	4.50125	2.21559	1.5919	0.896773	0.0612261	0.0116888	0.000603079	0.0127243	0.00080517
Ttll10	0.890672	0.883816	0	0.398106	0.870489	0.595531	0.567712	0.220413	0.263829	0.00298063
Ttll1	3.08412	2.88292	1.23834	1.47706	2.86889	1.47754	0.981059	1.03853	1.08836	0.899664
Ttl	0.682623	1.48756	1.68333	1.73529	2.15371	3.29935	3.10244	1.64872	2.39531	0.567742
Ttk	6.65638	7.22451	4.13779	1.72322	3.39823	2.56013	2.45814	2.73372	3.05299	2.81437
Tti2	0.0369508	0.319035	0.844468	1.21696	1.56345	0.811716	0.995214	0.64198	0.781592	0.656934
Tti1	6.51417	7.05909	5.20398	3.24304	4.01936	3.1567	3.33699	2.58812	3.26957	2.88522
Ttf2	4.24684	3.36539	0.618296	0.508375	1.58577	2.13664	1.38225	2.28424	2.22276	1.96437
Ttf1	1.2345	0.96532	4.47268	5.23854	5.51111	3.50344	3.45415	2.74847	3.63839	2.93547
Ttc9c	6.75403	7.45386	4.44852	3.26473	1.8711	1.83785	2.79843	2.76879	3.13082	3.58493
Ttc9b	0	0	0.131606	0.00405381	0	0	0.0243922	0.247917	0.00680532	0.0135196
Ttc9	0.447807	0.430076	0.479839	0.0199043	0.0080719	0	0	0.174511	0.0801735	0.186232
Ttc8	5.22837	5.30257	3.03245	1.92593	0	0.232506	0	0.366305	0.27312	0.663504
Ttc7b	4.39825	5.13667	4.0391	2.77132	1.93241	4.25693	3.54563	4.13281	4.68136	4.76953
Ttc7	1.8785	1.92614	0.550667	0.438097	0.982753	0.740829	0.0332888	0.559329	1.01014	0.848661
Ttc6	1.00462	1.3987	0.44146	0.0560539	0.02119	0.111749	0	0	0.00105956	0
Ttc5	2.64433	1.07547	0.829955	1.48056	1.14664	1.7337	1.86546	3.25158	3.61379	3.17477
Ttc4	4.50254	4.44825	0.701114	2.85742	3.65719	4.28595	3.53612	4.77636	5.05091	4.52457
Ttc39c	4.5926	1.41979	0.883704	0.278104	0.309318	0.0158615	0.0526851	0.658864	1.01778	1.1203
Ttc39b	2.75447	2.52525	3.00414	3.08431	1.25957	2.40006	2.28436	1.59183	1.43274	0.879736
Ttc39a	1.52969	2.15566	1.13831	0.666429	0.17971	0.0803869	0.270835	0.137687	0.122655	0.076797
Ttc38	1.70184	2.38806	0.612279	0.328266	0.108966	0.200364	0.0893651	0.118623	0.257137	0.14716
Ttc37	5.7953	6.10224	5.07685	3.32247	1.43334	0.79506	0.999006	1.79766	2.00074	1.9957
Ttc34	2.96373	2.98881	1.39603	0.460687	0	0.0126661	0	0	0.00150206	0
Ttc32	3.30106	2.21316	1.34353	0.817764	0.219673	0.685482	0.513483	1.19977	1.05556	0.833045
Ttc30b	0.0185709	0	0.489514	0.0133836	0.0642735	0	0	0	0.061775	0.213578
Ttc30a2	0.448088	0.359909	4.22995	3.3765	1.24072	0.128449	0.0669521	0.10677	0.533603	0.458879
Ttc30a1	0.0359181	0	0.0313442	1.60985	2.59689	0.72161	0.188675	0.0676048	0.160659	0.485216
Ttc3	4.74897	5.07843	5.37805	4.84108	3.93579	3.50642	2.14851	2.65504	1.91153	1.93306
Ttc29	0	0	0	0.125496	0.118525	0.00133369	0	0	0.00105508	0
TTC28.AS1_4	2.94863	3.32549	0.122206	0.0152484	0	0	0	0	0.00297853	0
TTC28.AS1_1	0	0.0498437	0.0363185	0.329612	0	0.0382251	0.00253215	0	0	0
Ttc28	2.08384	1.81539	1.65797	1.87549	0.305997	0.216917	0.054002	0.172833	0.18368	0.246137
Ttc27	4.85909	4.89138	3.46045	3.57094	3.47794	3.97287	3.79823	2.60135	2.66808	2.2402
Ttc26	0.36693	0.229038	0.981123	0.817219	0.451497	0.24536	0.168004	0.410096	0.244153	0.462997
Ttc25	2.1017	1.17808	2.11592	3.08537	2.71306	2.33449	2.04966	2.12377	1.89374	1.97167
Ttc23l	1.51766	0.921014	0	0.00359034	0	0.0341267	0	0	0.0827382	0
Ttc23	5.29073	5.98651	3.29511	1.79346	0.816708	0.128225	0.0116924	0.242894	0.554198	0.105763
Ttc22	0.132824	0	0	0.00103031	0.0892851	0	0.000829071	0	0.0502813	0.0863867
Ttc21b	0	0	0	0	0	0	0.125723	0	0	0
Ttc21a	0	0	0.195329	0.522515	0	0	0	0	0	0
Ttc19	3.0489	2.70937	2.71288	2.15009	3.5621	1.9336	1.72108	2.00035	2.46056	2.07497
Ttc18	0.318294	0.141322	0.457535	0.231004	0.504248	0.0866414	0.12572	0.235255	0.0680281	0
Ttc17	3.84184	4.26338	2.30215	0.616121	0.543611	2.05347	1.65864	1.34256	1.22368	0.959558
Ttc16	0.339662	0.568707	0.542402	1.09273	1.27259	0.468966	0.395301	0.0769668	0.0626996	0.202228
Ttc14	1.54884	1.49593	3.884	4.14759	3.32087	2.17884	2.02011	1.61821	2.04494	2.17067
Ttc13	2.32489	2.46591	1.59639	0.980043	2.03698	3.55274	2.96777	2.61506	2.94462	3.24335
Ttc12	1.04013	0.914374	0.426793	0.0114252	0	0.065674	0.000321205	0.000418389	0.00238396	0.0256888
Ttc1	8.24324	7.7201	7.71768	8.47262	7.91139	7.28298	7.65401	6.99581	6.85094	6.40137
Ttbk1	2.19033	1.44452	2.15181	3.06835	0.307456	0.0102484	0	0	0.00181208	0
Tstd3	0.393605	0.24404	0.908464	0.877011	0.318839	0.587738	0.431892	1.33578	1.64351	1.55829
Tstd2	2.12466	3.18591	4.19721	3.44128	3.29136	2.32625	2.6103	2.73811	1.90532	2.36814
Tstd1	4.33194	5.88521	6.12609	7.01949	6.15614	5.46356	5.42084	3.85547	5.79879	4.56241
Tsta3	4.55852	3.91943	1.23566	1.06953	1.81261	2.91402	3.26098	4.70217	5.41681	4.6985
Tst	0	0	0	0.0156681	0	0.304733	0.428808	0.499033	0.555993	0.769965
Tssk6	0	0	0	0.00885261	0.0836402	0.0321278	0.00513676	0	0.00480209	0
Tssk5	0	0	0	0.0166705	0	0	0	0	0.0012499	0
Tssk4	0	0.00803157	0	0.00195582	0	0.156371	0.0431555	0.0287013	0.122311	0
Tssk3	0	0	0.0192044	0.0915458	0.232605	0.023192	0	0.00313673	0.00245016	0.0705948
Tssk2	0.735624	0.395904	0.0502446	0.498132	0.119934	0.164945	0.0165488	0.030908	0.00130934	0.264976
Tssk1	0.0289054	0.0687439	0.0327947	0.00155378	0	0	0.000925068	0.00124663	0	0.00138589
Tssc4	2.68977	1.73714	1.63896	3.74713	3.57461	2.52181	2.12891	1.33939	1.5803	1.54075
Tssc1	5.06908	5.06675	1.64014	1.9889	4.41723	4.87317	4.03329	3.43557	3.55919	3.79663
Tsr3	4.23359	3.463	4.58245	5.43361	6.13948	4.54903	4.05414	3.31184	3.30734	2.22986
Tsr2	4.64211	4.64992	4.23751	3.92017	5.77793	5.43126	5.47928	5.23962	4.70975	2.99945
Tsr1	2.64777	2.72633	3.37702	4.47835	5.218	4.59238	4.46888	4.05429	4.84811	3.94089
Tspyl5	0.834981	0.266671	0.195825	0.146178	0	0.00149897	0.0136515	0.0242907	0.00461941	0.00863703
Tspyl4	5.03726	5.69289	3.13124	2.2853	1.00158	0.0765333	0	0.0189704	0.210245	0.015485
Tspyl3	0.0081526	0	0	0.0077598	0.237816	0.131022	0	0.0179532	0.037841	0
Tspyl2	3.41791	3.89089	2.82514	1.86348	1.01267	0.0322361	0.0291504	0.285083	0.12123	0.00168885
Tspyl1	4.95995	5.24913	4.887	2.62443	2.36542	1.04559	0.952629	1.99151	1.6817	1.6374
Tspy.ps	0	0	0.279921	0.386169	0.331053	0	0	0	0.069408	0
Tspo2	0.0525245	0.0205925	0.0608339	0.0359433	0.0571208	0.0702962	0.101733	0.0505214	0.0526293	0.0600053
Tspo	0	0.680535	0	0.100043	0.251632	0.378357	0.114901	1.24434	1.26538	2.15076
Tspear	0.417069	0.267704	0	0.00260939	0.0171404	0.033469	0.00260313	0	0	0
Tspan9	3.16896	3.08974	0.721897	0.810274	0.0889975	0.224937	0.340904	0.663663	0.868476	0.729989
Tspan8	0.53484	0.471521	2.63748	2.97767	2.69997	0.558041	0.427296	5.17474	5.90892	8.97563
Tspan7	0.386303	1.14859	0.267267	0.377298	0.229183	0.383355	0.259826	0.304595	0.881872	1.02575
Tspan6	1.18201	0.819159	0.571977	0.911846	0.0172657	0.315793	0.011112	0	0	0
Tspan5	5.36272	4.76881	3.49835	2.40392	1.23738	0.195887	0.0598659	0.136173	0.125198	0.067948
Tspan4	0.452724	0.331449	3.12672	3.69725	6.41149	4.46094	2.88626	0.796089	0.581103	1.16761
Tspan33	3.7562	3.4724	2.04627	1.72246	1.46314	1.17554	1.11649	1.43477	1.35777	1.52061
Tspan32	0.0129244	0	0	0.0982482	0.0085173	0.289039	0.0261462	0.00806976	0.0197317	0.0131096
Tspan31	4.32959	4.38569	2.41536	1.25588	3.49822	3.76717	2.937	4.9269	4.99964	5.0184
Tspan3	2.82641	1.94575	0.403715	0.441013	0.140321	0.563506	1.71836	3.02644	2.65863	2.22343
Tspan2	0	0	0.228955	0.0444591	0	0.0709999	0.000620557	0.0768423	0.000138365	0.121189
Tspan18	2.94024	2.46138	0.933746	0.81724	0.48712	0.340951	0.440996	0.259098	0.377118	0.374754
Tspan17	4.80406	5.59785	2.14074	0.946926	0.0436616	0.0286966	0.161037	0.0092589	0.0917245	0
Tspan15	1.71523	1.50204	0.331385	0.615482	0.0509983	0.178148	0.234012	0.341636	0.869619	1.29746
Tspan14	8.67261	8.519	5.47186	4.10609	2.53624	2.74517	2.03361	2.99368	2.62602	3.36414
Tspan13	4.86218	5.01959	3.64445	1.36641	0.415578	0.461099	0.239286	0.105232	0.0335187	0.0314327
Tspan12	0.833123	1.54886	0.238768	0.209315	0.353837	0	0.00987187	0.0842459	0.00196634	0
Tspan11	0	0	0.00552842	0.00850881	0.00143831	0	0.000299476	0	0	0
Tspan10	0.0657799	0	0.705412	0.981652	0.727431	0.479123	0.32762	0.0944931	1.2405	0.306722
Tspan1	1.05406	0.409936	0.90705	0.431796	0.181067	3.41744	2.92865	2.30479	2.68375	6.50362
Tsnaxip1	0	0.263027	0.713559	1.45163	0.590677	0.743997	0.395708	0.0421994	0.220047	0
Tsnax	5.07299	5.30471	3.28075	2.46622	2.63179	3.0582	2.18096	2.7278	3.13208	3.54762
Tsn	5.22093	3.14032	1.28415	2.90852	5.70628	5.38335	5.30836	5.67752	5.46077	4.99758
Tslp	0.913982	1.09861	1.8953	1.01633	1.40704	0.443068	0	0	0.00211095	0
Tsku	0.281669	0.134922	0.0365057	0.274228	0.0455198	0.0193369	0.0458704	0.77942	0.45883	0.297812
Tsks	0	0.111693	1.88807	3.3233	2.09443	0.303976	0.0399608	0	7.14883e-08	0.0168482
Tshz3	0.0987322	0.306091	0.420127	0.10865	0.188977	0.0552978	0.0163143	0.149662	0.000589038	0.0459746
Tshz1	6.27591	5.77686	2.48667	1.2528	0.486521	0.364815	0.183441	0.435264	0.645536	0.198535
Tshr	0	0.345954	0.404704	0.278202	0	0.0227522	0	0.00338633	0	0
Tsga8	0	0	0.337813	0.360547	0.0102735	0	0	0	0	0
Tsga13	0.0226549	0.0817068	0.0971363	0.00792368	0	0	0	0	0.00190171	0
Tsga10ip	4.93835	0.86986	1.13627	0.496409	0.650668	0.198631	0.275102	0.101958	0.44852	0.107748
Tsga10	0	0	0	0	0	0.178809	0	0	0	0
Tsg101	6.14353	6.66444	4.66216	4.73664	5.22416	4.42844	4.15176	4.0889	4.36616	5.21442
Tsen54	3.33742	2.05528	3.01766	3.09468	5.05942	2.47919	1.84741	1.53801	1.59064	1.69969
Tsen34	1.46046	1.76018	4.12043	3.05706	3.24863	3.79605	3.05822	2.91233	3.27303	2.82395
Tsen2	0.775401	0.701901	1.16783	3.14953	5.05504	3.44728	2.94299	2.30959	3.16397	2.63337
Tsen15	0.801557	0.0331272	0	2.84968	2.85842	1.04046	0.821559	3.21568	2.62787	3.43206
Tsc22d4	5.85807	4.79316	6.55546	7.22069	6.47139	4.74078	4.25139	3.05184	2.95957	2.92178
Tsc22d3	0.524364	1.64279	1.4608	0.656658	0.236865	0.146427	0.0419047	0	0.00256943	0.00257473
Tsc22d2	5.56627	4.32868	6.09355	6.41954	5.64604	2.14859	1.93002	1.82477	1.55306	1.34806
Tsc22d1	9.83412	8.77176	7.33968	5.4979	4.43358	2.99141	2.9929	2.96299	4.57926	4.56983
Tsc2	2.12372	1.90753	2.41564	2.59951	2.90121	2.85257	2.3428	2.31845	2.57653	2.00123
Tsc1	4.57471	5.2152	4.18844	3.1612	3.29692	2.46928	2.00063	1.96364	1.95385	1.54445
Tsacc	0.0165083	0.0837116	0.622949	0.717537	0.609029	0.445395	0.501205	0.369447	0.343074	0.403676
Try5	0	0	0.151473	0.00507226	0	0.00923502	0.0168257	0.00223684	0.00159975	0
Try10	0.0444492	0	0	0.0437311	0	0	0	0	0	0
Trub2	2.97885	3.33748	4.37824	5.05357	4.25592	2.25079	2.60674	1.51686	2.46236	2.05028
Trub1	0.704921	0.966571	0.443848	0.173707	1.61261	2.07239	2.18105	2.53686	3.60324	2.67916
Trrap	5.93886	6.8906	5.55659	5.40752	5.70725	3.81806	3.49921	4.59479	4.4832	4.21336
Trpv5	0.437168	0	0.135011	0.0207238	0.165272	0.55926	0.269037	1.03143	1.41583	2.68944
Trpv4	0.022495	0.0215712	0	0.00389516	0.230166	0.00635064	0.00422095	0	0.0634872	0.0801587
Trpv3	2.96909	1.75976	0.617796	0.364812	0.297599	0.0511473	0.000723946	0.188599	0.126701	0.263248
Trpv2	0.413419	0.969167	1.3101	1.40821	0.851093	1.19864	1.73203	2.0727	1.5949	1.60263
Trpv1	0.487727	0.023943	0.00776699	0.00372421	0	0.112665	0.0967239	0.11365	0.258293	0.128931
Trpt1	0.445544	0.319408	1.19226	1.19278	3.33254	1.52452	1.43188	1.10144	1.30905	1.89964
Trpm8	0	0.0597833	0	0	0	0.000333352	0.0164025	0.0248356	0.000664374	0
Trpm7	3.11968	2.51983	5.09838	5.56284	5.00057	3.44797	2.81203	5.11703	5.28928	4.51247
Trpm5	0	0	0	0	0	0.0737157	0	0.000585257	0.00996646	0
Trpm4	0	0	0	0	0	0	0.107462	0.17857	0	0
Trpm3	0.0976674	0.194506	0.0057547	0.00684829	0	0	0	0.0005258	0.190993	0.00195462
Trpm1	0.0730536	0.658962	0.356866	0.552746	0.227824	0.157678	0.151767	0.254619	0.241331	0.207679
Trpd52l3	0	0	0	0.00382007	0.454047	0	0	0.000717696	0.000570501	0
Trpc7	0.891181	0.658883	0.295171	0.00136033	0.245588	0.00989085	0.00187891	0	0.00212379	0
Trpc6	0.925146	0.97596	1.216	2.89628	1.34798	0.146347	0.209252	0.188994	0.278793	0.100653
[truncated: 34,883 more rows]

## Sheet: S2 Gene clusters
Clusters	Annotation	Genes
A	Oocyte-specific	Kank2	Clk3	Kdm1a	Eaf1	Pi4ka	Ngrn	Slc30a9	Kdelc1	Abi1	Clspn	Haus6	Ctnnbl1	Prpf38a	Fam192a	Rybp	Exo5	Clybl	Zfp61	Pfkm	Ctps2	Snora30	Gm25394	Sik3	Sirt5	Agpat3	Setd6	Ppp2r3c	Pdhx	Nt5c3	Hsd17b7	Lipt1	Asgr2	Gm6673	Ddx50	Ccdc91	Spred2	Letm1	Ncoa5	Epb4.1l4b	Llgl1	2016-03-06	Aftph	Hmbox1	Ccnl2	Ect2	Arnt	Trim27	Orc2
B	2-4 transient	Dmwd	Mis18a	Mrps30	Ppp2r5e	Stk40	Ccnk	2410004B18Rik	Gm4707	Cpsf4	Kctd18	Mars2	Plk3	Acap3	Klb	9430038I01Rik	Cbfa2t2	Med25	Gm13777	Tcf19	Gm26634	Ncbp2	0610012G03Rik	Gm27003	Gm17586	Rab2b	Rnf6	Gm11292	Hist1h4i	Brat1	Acy3	Gm26901	Cep192	Sgol2	Hic2	Leng8	Ankrd50	Spata5	Uspl1	Stk38l	Gm166	Phkg2	Fam13b	Bard1	1700088E04Rik	Ubap1	Gm14233	Plekhm1	Snapc3
C	oocyte-16C	Supt3	Mknk1	Mknk2	Tyk2	Pex19	Kti12	Zfp143	Gm15797	1110008J03Rik	Tfb2m	Prdm4	R3hdm2	Cnot8	Fam118a	Mapk6	Med27	Sp140	Suds3	Bud13	Tubb4b	Anapc7	Rnf19b	Tprn	Zzz3	Nol9	BC030867	Zfand2a	Slc25a44	Nek2	Atf1	Mafg	Rbm6	Espl1	Gm11027	Nr2c2	Slc25a28	Ep300	Polr3a	Ubn2	Hbp1	Trim24	Gdap2	Csnk1e	Snupn	Avl9	Cdc27	mt-Tf	Papd5
D	2-16C transient strong	Phrf1	Klhl21	Gm10401	Gm13824	Actr5	Eml3	Ncbp1	Dis3	Gm12617	Gm12628	Gm12619	Gm12612	Gm12616	Gm12626	Dhcr7	Gm2389	A530032D15Rik	Gm16026	C130026I21Rik	Gm16028	A530040E14Rik	Gm12625	Gm16344	Gm12627	Gm12621	Gm12623	Gm26837	Gm10553	6330403K07Rik	Serping1	Ifrd1	Crb3	Tmem50b	Mad2l1bp	Cdc20	Pcgf5	Fhl3	Gm11626	Ifi35	Pop5	Pp2d1	Rab5a	Mon1a	Emc3	Kcnk5	Polrmt	Uap1	Eif6
E	2-16 suppressed	Slc25a53	Thoc6	Fancg	Ptpmt1	Max	Glyr1	Pdss2	Vti1b	Cdk2	Gm20683	Focad	Nde1	Ttc19	Ggnbp2	Dhx36	Acaca	Ctc1	Bub1	Zfml	Glt8d1	Ccar1	Gm23930	Erp44	Rpusd4	AI597479	Gm15937	Mterfd2	Sf3b3	Cant1	Bet1	Triap1	Trnt1	Crbn	AU041133	Amn1	Ergic2	Kat7	Pole3	Nup88	Ncaph	Hadha	Blzf1	Prpf6	Fgfr1op2	Zufsp	Uso1	Trit1	Isy1
F	2-16C mild	Alkbh3	Cenpt	Cpt1a	Atm	Urod	Gm13736	Pigyl	Spink2	Nfkbib	Gm15522	Map4k1	Dnal1	Gls2	Slc16a5	Plekha4	Gskip	Snord100	Gm23130	Mir295	Mir294	Mir291b	Fam76a	Nlrp12	Mrps6	4930471M09Rik	Pnliprp2	Mgme1	Bricd5	Mlst8	Ddhd2	Upf3b	Snora5c	Usp48	5830415F09Rik	Atpaf2	Fam203a	Stk16	Tbc1d17	Gm24727	Sar1a	2310045N01Rik	Srfbp1	Atp5s	Peo1	BC021614	Hdgfrp2	Eri1	Gatsl3
G	2-4-8 graduate activation	Timm22	N6amt2	Galk1	Edf1	Mrpl43	Cldn4	Cldn7	Gm2a	Psap	Slc46a1	Slc6a8	Cndp2	Sord	F11r	Fam101b	Npc2	Cttn	Gart	Yars	Xpot	Psmg2	Tcta	Gm12816	Mrpl52	Ndufa11	Apoc1	1700064E03Rik	Kdm6b	Slirp	Dpm3	Ndufb9	Rpl22l1	Cox6b1	Uqcrc1	Cyc1	Ndufv3	Atp5d	Aimp1	Mrpl36	Mrps18c	Cstb	Fam96a	Gstp1	Etfb	Ndufs7	Uqcr11	Ndufa3	Ndufs6
H	Blastocyst strong activation (starts at 8c)	Mrps5	Lig1	Mccc2	Lars	Smim22	Eif4ebp1	Lamtor4	Fam129a	Grtp1	Vangl1	Anp32a	Gm23497	Tmem256	Mamdc4	Mien1	Erbb2	Dap	Nagk	Elf3	Stard10	Csf3r	Crip1	Ddah1	Arpc5	Myl12a	Cap1	Cox7b	Acaa2	Hexa	Cox20	Suclg1	Sdc4	Serpinb6a	Ass1	S100a11	Tpm1	Snx2	Actg1	Actg-ps1	Gm8399	Arpc4	Gm20538	Tagln2	AA467197	Ptgr1	Atp5g3	Tuba1b	Hadh
I	Blastocyst specific A	Cmbl	Serpinb9b	Cat	Atxn10	Pycard	Hsd17b6	Pigh	Rhbdl2	Dkkl1	Fbln1	Tnfrsf9	2610528J11Rik	Cbs	Tmem62	Dab2	9230102O04Rik	Myh10	Trap1a	Lta4h	Fxyd4	Dhrs7	Enpep	Bmyc	Slc2a3	Prss8	Tinagl1	Efhd2	Wfdc2	S100a10	Cnn2	Akr1b8	Lgals4	Lrp2	Cryab	Ccdc42	Fam213b	Capg	Anxa2	Lgals1	Krt18	Krt8	BC053393	Id2	Tspan8	Tmprss2	Acot2	Akr1b10	Tmsb10
J	Blastocyst specific B	Commd9	Gstz1	Gm13259	BC003331	Wrap73	1700020I14Rik	Pqlc3	Sharpin	Hagh	Gcat	C1ql4	Sccpdh	Pstk	Tmem205	Plxnb2	Plaur	Vmn1r-ps151	Srebf1	Tspan3	Gm9873	Trmt1	Btbd1	Bckdk	Gm12790	Adi1	Snx10	Pkig	Mrpl2	Ramp2	Smim12	Tspo	Akr1e1	Htatip2	Gtsf1l	Sqstm1	Lyrm7	Gm13261	Leprotl1	Ptpn6	Rars2	Tmem126b	Mccc1	Gm20427	Ncaph2	Gemin6	Trim8	Dars2	Ppil3
[truncated: 3,262 more columns]

## Sheet: S3 Transposon expression
	zy	early2cell	mid2cell	late2cell	4cell	8cell	16cell	earlyblast	midblast	lateblast
MTA_Mm.int.ERVL.MaLR.LTR	6.55601	6.87308	6.4945	6.46324	5.96537	4.80502	4.54708	4.01291	4.41854	4.12365
RLTR45.int.ERVK.LTR	3.90396	4.02856	4.42491	4.80896	6.07592	6.48195	6.41766	6.28266	6.21942	6.02761
MT2_Mm.ERVL.LTR	3.3833	4.33906	6.51306	6.50369	6.25451	5.0384	4.64291	3.9854	4.14645	3.84316
B2_Mm1a.B2.SINE	5.70065	5.07083	5.51607	6.10698	5.85232	5.80975	5.84685	6.0481	5.99192	6.13536
B2_Mm1t.B2.SINE	5.53299	4.91389	5.3492	5.9075	5.6539	5.6293	5.65883	5.84421	5.76371	5.90342
MTA_Mm.ERVL.MaLR.LTR	6.18682	6.29422	6.212	6.1763	5.57682	4.59968	4.53407	4.34512	4.60028	4.41415
MERVL.int.ERVL.LTR	3.25118	4.11807	6.05971	6.0727	6.0265	4.88126	4.31368	3.32961	3.69253	3.04401
IAPEz.int.ERVK.LTR	4.44155	4.34194	5.20854	5.29119	5.60464	5.76707	5.74603	5.07454	5.28113	5.07711
MMETn.int.ERVK.LTR	3.6765	3.80975	4.30549	4.20277	4.81649	5.21208	5.13381	5.26999	5.42425	5.11028
ORR1A0.int.ERVL.MaLR.LTR	4.20278	4.58017	5.90347	5.99172	6.03311	5.17973	4.67493	3.83435	4.40606	3.6983
MMERGLN.int.ERV1.LTR	4.19683	4.28228	4.55859	4.44924	4.61312	5.0628	4.89525	4.94059	5.62195	5.32017
B2_Mm2.B2.SINE	5.14305	4.65503	5.24612	5.47188	5.39596	5.48728	5.48093	5.54177	5.45085	5.57571
LTRIS2.ERV1.LTR	4.27783	4.23902	4.03381	3.68758	3.90281	4.37527	4.39571	5.10157	5.05229	5.31677
MMERVK10C.int.ERVK.LTR	4.91261	4.76755	5.06707	4.90187	5.13823	5.20854	5.34297	3.73644	4.02382	3.43953
GSAT_MM.Satellite.Satellite	3.46435	3.39191	5.12622	4.81872	4.31698	3.04538	2.85591	2.41359	2.78002	2.78075
RLTR45.ERVK.LTR	4.08494	3.79283	4.25202	4.34522	5.26347	5.43286	5.46932	5.25495	5.06228	5.02054
RLTR1B.int.ERV1.LTR	3.83174	3.9376	3.849	3.74763	4.19265	4.73931	4.70276	4.9124	5.0189	5.12964
ORR1A3.int.ERVL.MaLR.LTR	3.28389	3.76878	5.54424	5.4978	5.32415	4.09448	3.71131	3.04168	3.41336	3.1496
ERVB4_2.I_MM.int.ERVK.LTR	2.88355	3.05325	3.46592	3.80376	5.02396	5.47926	5.37458	5.11968	5.07797	4.85564
ORR1A1.int.ERVL.MaLR.LTR	3.87995	4.14872	5.45694	5.4398	5.59008	4.85133	4.40246	3.61949	3.97487	3.46151
B1_Mus1.Alu.SINE	4.6478	4.53684	4.94841	5.04483	5.08212	5.20492	5.22259	5.36343	5.3067	5.33626
B1_Mus2.Alu.SINE	4.62564	4.49375	4.82647	5.05659	5.03913	5.1847	5.21379	5.3802	5.29776	5.3573
IAPLTR1_Mm.ERVK.LTR	2.72213	3.12453	4.48096	4.59501	4.98544	5.15527	5.19867	4.51921	4.52205	4.4889
L1Md_T.L1.LINE	3.6671	3.76827	4.46677	4.47246	4.47157	4.41116	4.35411	4.48206	4.68961	4.57136
ETnERV.int.ERVK.LTR	3.52196	3.67774	3.82275	3.65788	4.09442	4.55576	4.49943	4.73062	5.00868	4.70346
L1M2.L1.LINE	3.50148	3.46315	3.65558	3.56129	3.59306	4.06041	3.61401	3.68812	3.72145	3.71875
ORR1A0.ERVL.MaLR.LTR	3.65998	3.7058	5.3518	5.43355	5.23876	4.48723	4.16241	3.91979	4.08256	3.76416
RLTR10C.ERVK.LTR	4.35298	4.01275	4.50421	4.55641	4.65209	4.59035	4.66441	3.1666	3.36307	3.23357
B1_Mm.Alu.SINE	4.39444	4.25154	4.64738	4.78893	4.87005	5.02222	5.087	5.2414	5.13312	5.21923
RLTR10.int.ERVK.LTR	5.36197	5.04911	4.4353	4.47288	4.35602	4.71593	4.69946	3.96566	4.40462	4.07068
MT.int.ERVL.MaLR.LTR	5.11601	5.4281	5.11088	5.04747	4.55446	3.32749	3.05953	2.40692	2.79138	2.50745
L1Md_F2.L1.LINE	3.81095	4.12821	4.90913	4.8041	4.75697	4.58535	4.6011	4.70751	4.92585	4.76447
RLTR23.ERV1.LTR	2.09921	2.18211	2.57564	2.56133	2.55563	2.56149	2.08091	2.19991	2.25946	1.85222
Lx6.L1.LINE	3.22581	3.25095	3.54993	3.47763	3.50684	3.59182	3.42905	3.48629	3.5516	3.41935
ERVB4_2.LTR_MM.ERVK.LTR	3.90196	3.56734	3.91844	4.06467	4.88689	5.11422	5.16032	4.96064	4.77812	4.75127
MMERGLN_LTR.ERV1.LTR	3.61411	3.46906	3.98447	3.94111	3.94205	4.28742	4.23369	4.16696	4.79251	4.67246
RLTR13G.ERVK.LTR	2.1753	2.50231	3.74313	3.53566	4.18652	4.39255	4.39325	4.40293	4.62281	4.38892
MMVL30.int.ERV1.LTR	4.27478	4.28699	4.89349	4.73962	4.9044	4.75986	4.57711	4.18062	4.38795	4.20515
ORR1A1.ERVL.MaLR.LTR	3.72041	3.71896	5.09873	5.135	5.21442	4.41936	4.07539	3.60424	3.781	3.46254
MER89.ERV1.LTR	1.62199	2.78829	5.13302	4.9018	4.49696	4.05967	3.96069	2.16746	2.74372	1.66848
ETnERV3.int.ERVK.LTR	3.8906	3.91385	3.91781	3.96761	4.68462	4.85441	4.87177	4.62682	4.4683	4.31056
B3.B2.SINE	4.33274	4.3488	4.56897	4.57894	4.57723	4.48737	4.5155	4.59252	4.73217	4.54194
MurSatRep1.MurSatRep1.Unknown	4.29548	4.24639	4.03952	4.0199	4.35484	4.63294	4.63179	4.81647	4.95774	4.8531
MT2C_Mm.ERVL.LTR	2.91941	3.26359	4.99945	4.79993	4.70741	4.52798	4.29317	3.81204	3.70857	3.50933
RLTR4_MM.int.ERV1.LTR	3.57473	3.46592	4.11991	4.00677	3.99743	4.30456	4.03075	3.89967	4.15138	3.70528
RLTR13B1.ERVK.LTR	3.4971	3.45986	3.31766	3.53651	4.57076	4.91618	4.80063	4.5565	4.49685	4.22784
RLTR13B2.ERVK.LTR	2.86089	3.15433	3.84951	3.80356	4.53034	4.43642	4.55201	3.85725	3.53336	3.17366
RLTR19.int.ERVK.LTR	4.52765	4.25848	4.31856	4.19157	4.52126	4.66567	4.63691	4.77636	4.68669	4.72524
ERVB7_1.LTR_MM.ERVK.LTR	3.56172	3.37037	3.77567	3.89538	3.85811	3.87039	3.92408	4.11888	4.42532	4.29308
L1_Mus3.L1.LINE	3.72481	3.94947	4.54874	4.40514	4.42919	4.32596	4.308	4.52447	4.63131	4.60174
RMER16.int.ERVK.LTR	2.96386	3.14334	3.16502	2.99799	2.99893	3.55618	3.45597	4.08316	4.2022	4.33807
IMPB_01.Satellite.Satellite	4.03416	3.75391	3.67069	3.60068	3.97524	3.98428	4.03557	3.67924	4.0832	3.99955
MMSAT4.Satellite.Satellite	4.35379	4.45703	4.46969	4.30792	4.45388	4.52561	4.55628	4.5625	4.75064	4.58496
L1_Mus2.L1.LINE	4.15545	4.24706	4.37828	4.23426	4.37812	4.48232	4.536	4.79771	4.75362	4.79779
MTB.ERVL.MaLR.LTR	4.75875	4.8229	4.82694	4.57659	4.21111	3.74075	3.73378	3.66226	3.85725	3.72776
ID_B1.B4.SINE	4.17057	4.18229	4.31183	4.34882	4.37749	4.2714	4.29393	4.37197	4.50532	4.3128
RLTR4_Mm.ERV1.LTR	3.75261	3.4664	4.4597	4.38429	4.36811	4.25849	4.20672	3.80649	3.96488	3.81071
RSINE1.B4.SINE	4.26846	4.19422	4.33455	4.36739	4.37669	4.22321	4.24179	4.29644	4.43776	4.23007
L1_Mus1.L1.LINE	3.80141	3.7595	4.44095	4.34863	4.50671	4.53766	4.57136	4.63292	4.69807	4.62138
L1Md_A.L1.LINE	3.32427	3.60372	4.2816	4.31618	4.30033	4.14765	4.15626	4.20805	4.42412	4.25195
IAP1.MM_I.int.ERVK.LTR	3.69292	3.6525	3.63805	3.11407	3.23812	2.94228	2.56904	2.34608	2.40298	2.35024
IAPLTR1a_Mm.ERVK.LTR	2.59095	2.85044	4.19518	4.25342	4.47086	4.4114	4.43269	3.72563	3.8016	3.78351
B3A.B2.SINE	4.02076	4.01419	4.2806	4.27911	4.31238	4.18096	4.1875	4.29893	4.42478	4.29079
RLTR10.ERVK.LTR	4.80584	4.49356	4.04188	4.06243	4.01743	3.94697	3.90524	3.4614	3.89429	3.75963
RLTR6.int.ERV1.LTR	4.30996	4.24837	4.43236	4.43937	4.23638	3.86674	3.50835	3.20995	3.63171	3.09475
MERVL_2A.int.ERVL.LTR	2.52587	2.99134	4.65951	4.55059	4.50967	3.5717	3.25871	3.02014	3.15517	2.81473
ORR1A2.ERVL.MaLR.LTR	3.84241	3.85974	4.65687	4.47138	4.49419	4.18611	4.02487	3.75478	3.93122	3.67684
RLTR6_Mm.ERV1.LTR	4.14058	3.9655	4.64172	4.37915	4.48718	4.22585	4.04136	3.70176	3.84742	3.68257
RLTRETN_Mm.ERVK.LTR	3.89967	3.63162	3.79098	3.77482	3.88979	3.90173	3.88765	3.84947	4.02205	3.86444
RLTR19.ERVK.LTR	2.23749	2.51248	4.24314	4.57624	4.70393	3.59837	3.29673	3.34829	3.28784	3.38145
Lx3_Mus.L1.LINE	3.6515	3.61528	3.73717	3.5164	3.4829	3.80723	3.4982	3.60136	3.65406	3.59692
MTB.int.ERVL.MaLR.LTR	4.50753	4.74608	4.52498	4.26139	3.96599	3.27997	3.01671	2.78914	3.10231	2.92445
ORR1A2.int.ERVL.MaLR.LTR	3.73948	3.91157	4.60195	4.44052	4.51329	3.89819	3.64197	3.30093	3.5098	3.1983
B4A.B4.SINE	4.02693	4.0508	4.07073	4.07991	4.15161	4.131	4.06691	4.18761	4.31086	4.13875
L1MEg.L1.LINE	2.76061	2.72746	3.11445	3.00153	3.21738	3.6033	3.69961	3.65415	3.58189	3.76225
RLTR1B.ERV1.LTR	3.419	3.3467	3.8321	3.71109	4.00281	4.373	4.34931	3.19716	3.45901	3.10337
RLTR40.ERVK.LTR	4.72616	4.56874	4.39854	3.63531	3.00209	2.68918	2.84636	2.67162	3.0342	2.88566
L1_Mur3.L1.LINE	3.66565	3.61556	4.13309	3.96761	3.79256	3.77986	3.71127	3.82382	3.92009	3.93152
RMER15.ERVL.LTR	3.71079	3.62896	3.76727	3.75791	3.77741	3.65432	3.60564	3.49524	3.6848	3.54333
L1Md_F3.L1.LINE	3.31458	3.56413	4.1537	4.09181	4.14512	3.95905	3.99859	4.14014	4.30762	4.20816
ERVB4_1C.LTR_Mm.ERVK.LTR	2.2919	2.23261	3.05078	2.91955	3.56466	3.96752	3.89411	3.75785	4.04026	3.70272
B1_Mur4.Alu.SINE	3.75788	3.70325	4.057	4.09659	4.1202	4.13903	4.13443	4.24008	4.28576	4.21161
PB1D10.Alu.SINE	3.78454	3.80481	3.96185	4.01548	4.03991	3.91998	3.97223	4.04599	4.19771	4.00564
RLTR25A.ERVK.LTR	2.81329	2.82211	3.1141	3.22408	3.49721	3.51905	3.17974	3.22413	3.18651	3.23733
MuRRS4.int.ERV1.LTR	3.33339	3.42208	3.58841	3.41814	3.52587	3.75651	3.6843	3.88032	3.97341	4.09233
YREP_Mm.YREP_Mm.Unknown	2.31041	2.59832	2.71704	2.53967	2.74932	2.81472	2.78656	3.00467	2.93107	3.14801
PB1D9.Alu.SINE	3.72438	3.69974	3.88075	3.91855	3.95751	3.9533	4.00198	4.07408	4.19108	4.05958
B1_Mur1.Alu.SINE	3.77904	3.76138	3.90451	3.97228	4.08375	4.00536	4.0128	4.02446	4.15195	3.99102
IAPLTR2_Mm.ERVK.LTR	3.05022	3.21665	4.42464	4.35797	4.48127	4.25092	4.18473	3.75228	3.85687	3.67701
RLTR13D5.ERVK.LTR	2.27519	2.78106	4.40485	4.32518	3.22882	2.69241	2.50632	2.26785	2.49771	2.09506
B1F.Alu.SINE	3.68728	3.70264	3.96032	3.93032	3.94601	3.83625	3.86472	3.95148	4.09304	3.89833
Lx8.L1.LINE	3.70247	3.70961	3.79761	3.77629	3.84169	3.64208	3.59553	3.72148	3.9046	3.68869
BGLII.ERVK.LTR	4.1727	4.10249	3.85774	3.30104	2.97058	2.54095	2.40479	2.65351	2.82015	2.60463
Lx.L1.LINE	3.75751	3.80139	4.08224	4.01627	4.20717	4.18779	4.20298	4.18001	4.15331	4.13666
RLTR6B_Mm.ERV1.LTR	3.91506	3.72216	4.33042	4.12774	3.85596	3.40031	3.26492	2.80916	3.32008	2.73459
MTD.ERVL.MaLR.LTR	3.92544	3.9313	3.92981	3.89015	3.90665	3.81055	3.80531	3.8386	4.01007	3.8206
B4.B4.SINE	3.85542	3.86299	3.83525	3.85626	3.91108	3.81414	3.81767	3.90622	4.04135	3.86063
B1_Mur2.Alu.SINE	3.55172	3.79124	3.88036	3.88494	3.9198	3.83844	3.87223	3.95854	4.08208	3.89102
MYSERV6.int.ERVK.LTR	2.9602	3.01164	3.37537	3.30468	3.43144	3.57785	3.64576	3.81652	3.8405	3.96814
RLTR13A.ERVK.LTR	3.75041	3.76482	3.47848	3.16411	2.87237	2.51228	2.00168	2.17481	2.96509	2.31158
RLTR50B.ERVK.LTR	2.52252	2.36151	3.95993	3.88651	2.35265	1.4174	1.09152	0.892534	0.932456	0.887821
IAP.d.int.ERVK.LTR	4.34519	4.32799	3.60915	3.02729	3.04163	3.03289	2.94264	1.78988	2.30276	2.16081
B1_Mur3.Alu.SINE	3.57381	3.59677	3.75728	3.83023	3.9516	3.96114	3.97397	4.03953	4.08292	4.01578
ETnERV2.int.ERVK.LTR	2.87414	3.0843	3.60271	3.53692	4.03163	4.08162	4.03243	3.76902	3.72246	3.56939
L1VL2.L1.LINE	3.32289	3.38359	3.71573	3.62556	3.76092	3.61395	3.75007	3.77778	3.88581	3.70737
Lx3B.L1.LINE	3.05511	2.99737	4.16386	3.97888	3.93682	4.1933	4.20104	4.20063	4.14141	4.25552
RLTR13A2.ERVK.LTR	3.7943	3.81969	3.52541	3.32996	3.00223	2.45748	2.11159	2.24281	3.05551	2.4787
RLTR10B2.ERVK.LTR	3.20272	2.92766	3.30807	3.34768	3.41683	3.25554	3.02309	2.41276	3.04928	2.51616
Lx9.L1.LINE	3.67803	3.68552	3.76635	3.68362	3.6634	3.50801	3.51741	3.67572	3.79237	3.60418
L1_Mur2.L1.LINE	3.60739	3.62776	3.9612	3.8257	3.87679	4.02493	3.97883	4.02397	3.96142	4.04996
L1VL1.L1.LINE	2.11698	2.82097	3.3684	3.36538	3.48591	3.01994	2.97731	3.14208	3.41505	3.04188
RLTR5_Mm.ERV1.LTR	1.41618	2.03838	1.77795	1.4587	0.806193	1.09468	1.16795	1.37174	1.40402	1.51752
MuRRS.int.ERV1.LTR	2.57953	2.95008	3.65867	3.43478	2.97849	3.43618	3.23891	2.81664	3.23609	2.85566
MURVY.int.ERV1.LTR	1.30315	3.32381	2.4525	2.55226	2.16062	1.74914	1.68197	2.26548	2.506	2.50565
PB1D7.Alu.SINE	3.47201	3.46287	3.61768	3.64288	3.71928	3.60203	3.63642	3.68891	3.83352	3.58766
L1Md_F.L1.LINE	2.79242	3.17203	3.78655	3.70039	3.73154	3.50996	3.51783	3.52591	3.79822	3.56811
ERVB4_1B.I_MM.int.ERVK.LTR	3.45454	3.48155	3.32799	3.3787	3.33574	3.39978	3.37094	2.93449	3.03502	2.54573
RMER1C.RMER1C.Other	3.30641	3.4018	3.59306	3.22292	2.97058	2.7805	2.63194	2.71739	2.72293	2.64601
Lx8b.L1.LINE	3.37746	3.39631	3.62556	3.51221	3.35757	3.16109	3.08292	3.41222	3.43879	3.32737
MT2B2.ERVL.LTR	2.93295	2.94454	4.15072	3.99384	3.585	3.45078	3.3538	3.21541	3.23269	3.13446
Lx5.L1.LINE	3.46296	3.48673	3.86255	3.84378	4.14384	4.05926	4.12675	4.18615	4.15124	4.11665
L1_Mm.L1.LINE	2.5667	2.80415	3.47792	3.64568	3.58598	3.46442	3.38207	3.4251	3.66875	3.50009
IAPA_MM.int.ERVK.LTR	2.84496	2.63313	3.13236	3.25683	3.51154	3.72756	3.74881	2.9546	3.29565	3.19187
RLTR10B.ERVK.LTR	2.6383	2.71449	3.36565	3.41953	3.61237	3.07772	2.68106	1.84284	2.89623	1.71179
Lx7.L1.LINE	3.75558	3.7268	3.91569	3.80064	3.76729	3.57693	3.59376	3.67442	3.78901	3.63462
IAPEy.int.ERVK.LTR	2.94216	2.98771	3.26299	3.20778	3.08325	2.85269	2.68534	2.12407	2.24008	2.03304
L1MEd.L1.LINE	2.6401	2.70881	2.94683	2.90903	3.05902	3.34688	3.43795	3.47382	3.38123	3.49879
MIR.MIR.SINE	3.38045	3.41401	3.45727	3.47009	3.47375	3.38059	3.38857	3.50877	3.69985	3.4651
MTC.ERVL.MaLR.LTR	3.88571	3.80537	3.81978	3.67382	3.80989	3.65201	3.60613	3.65976	3.81956	3.65596
Lx2.L1.LINE	3.53398	3.43925	3.77878	3.57641	3.62438	3.69018	3.7431	4.02868	4.1104	4.1223
L1_Mus4.L1.LINE	2.93859	3.1585	3.6849	3.48549	3.49925	3.35245	3.36996	3.40206	3.58725	3.38019
ORR1A3.ERVL.MaLR.LTR	3.28395	3.19817	4.03209	3.9125	3.72393	3.29613	3.07211	3.02363	3.20932	2.88163
L1M4c.L1.LINE	2.29261	2.20409	2.52153	2.54636	2.91734	2.70143	2.69931	2.79395	2.92329	3.10203
LTRIS_Mus.ERV1.LTR	1.88681	2.60329	3.80052	3.79947	3.67999	3.47123	3.24068	3.06663	3.38024	3.0977
MMERVK9C_I.int.ERVK.LTR	4.01789	4.01193	3.94433	3.49422	3.70402	3.6724	3.61147	3.16037	3.44843	3.17609
RLTR14.ERV1.LTR	3.91036	3.77397	4.21945	4.06459	3.27283	2.77717	2.69197	2.53736	2.71306	2.54318
IAPLTR2a.ERVK.LTR	2.66981	2.77001	4.12288	4.07966	3.92289	3.89586	3.92694	3.27892	3.43644	3.34822
L2a.L2.LINE	3.37029	3.38588	3.39881	3.37715	3.51101	3.40604	3.38408	3.61461	3.68492	3.49572
Lx4A.L1.LINE	4.30018	4.15137	3.74777	3.45978	3.22147	3.16617	3.15655	3.12494	3.2403	3.12005
MuLV.int.ERV1.LTR	3.3277	3.18241	3.55508	3.42746	3.49762	3.59107	3.40263	3.14665	3.34523	3.0696
MT2B1.ERVL.LTR	3.54182	3.50479	3.81051	3.74889	3.75461	3.9681	3.8399	3.44007	3.39085	3.20476
LTRIS3.ERV1.LTR	3.03862	3.12368	3.16663	2.77742	3.03219	3.04914	3.00515	3.68712	3.82693	3.98508
MIRb.MIR.SINE	3.56776	3.55963	3.53589	3.50465	3.57856	3.52795	3.49077	3.64762	3.77837	3.58237
PB1.Alu.SINE	3.53327	3.55471	3.422	3.47828	3.53535	3.57525	3.65842	3.5885	3.65288	3.37078
B1F1.Alu.SINE	3.28516	3.31006	3.53229	3.57548	3.65339	3.5318	3.57745	3.63361	3.81015	3.60587
L1MC5.L1.LINE	2.4214	2.47767	2.73973	2.77477	2.73339	2.74596	2.57441	2.7166	2.89894	2.76784
RMER19B.ERVK.LTR	3.93836	3.85369	3.84867	3.88229	4.17001	3.56666	3.51733	3.36606	3.59546	3.33152
IAPEY4_I.int.ERVK.LTR	2.56852	2.45085	3.19869	3.25573	3.77489	3.27332	2.78621	2.14857	2.49698	2.31426
Lx3A.L1.LINE	3.45237	3.48809	3.73353	3.51782	3.3176	3.42444	3.14185	3.3223	3.39591	3.35025
PB1D11.Alu.SINE	3.67305	3.70618	3.46597	3.46812	3.4613	3.38365	3.46209	3.49448	3.66827	3.44373
L1VL4.L1.LINE	2.93062	3.17536	3.70016	3.49671	3.48452	3.37199	3.33495	3.46841	3.57401	3.45199
L1_Rod.L1.LINE	3.09855	3.07873	3.24788	3.20087	3.23701	2.97803	2.96085	3.1373	3.26622	3.17262
RMER10A.ERVL.LTR	3.29196	2.93883	3.09111	3.26625	3.21911	3.02845	2.9631	2.72692	2.94884	2.7481
ID4_.ID.SINE	3.4957	3.44218	3.47481	3.52651	3.5078	3.46343	3.53262	3.68947	3.79786	3.69804
IAPEY4_LTR.ERVK.LTR	0.389288	0.722004	3.00592	3.31229	3.58304	2.42414	1.97636	1.53259	2.35633	2.06883
RLTR13C2.ERVK.LTR	2.72808	2.75798	3.09117	2.94139	3.51153	3.87965	3.7458	3.19271	3.38469	2.85074
B1F2.Alu.SINE	3.18454	3.27543	3.47014	3.51946	3.55971	3.42835	3.47165	3.55079	3.71074	3.48611
RMER6A.ERVK.LTR	3.01211	3.20724	3.49207	3.45581	3.61795	3.47375	3.50953	3.44187	3.58904	3.39568
RLTR13A3.ERVK.LTR	3.10019	3.03437	2.7424	3.01877	2.77523	2.54125	1.9449	2.00181	2.70006	2.02061
L1Md_Gf.L1.LINE	2.28299	2.49218	3.29361	3.26675	3.21136	3.07298	3.08096	3.18531	3.41977	3.2874
MLT1F1.ERVL.MaLR.LTR	2.40212	2.47358	2.22451	2.23672	2.12255	2.16105	1.61756	1.8921	2.09552	1.77229
ID4.ID.SINE	3.47042	3.4596	3.44876	3.48767	3.53245	3.42937	3.4661	3.53573	3.68202	3.46497
IAPLTR2a2_Mm.ERVK.LTR	3.55422	3.48121	4.04537	3.89061	3.90123	3.55531	3.52395	2.9965	3.35017	3.13269
IAPLTR3.int.ERVK.LTR	1.96497	2.22059	3.60502	3.36968	3.21952	3.11322	2.96451	2.45728	2.59512	2.5059
RLTR13E.ERVK.LTR	2.69054	2.74902	3.31541	2.89327	3.27327	3.38286	3.36057	3.3803	3.42248	3.19494
L1M5.L1.LINE	3.2623	3.21096	3.34732	3.30976	3.26133	3.2002	3.29876	3.46852	3.5463	3.40125
URR1B.hAT.Charlie.DNA	3.33011	3.34727	3.4319	3.36719	3.44469	3.30883	3.26105	3.36764	3.5454	3.30564
ORR1B1.int.ERVL.MaLR.LTR	2.88848	3.01962	3.7522	3.76738	3.75519	3.32893	3.30091	3.33583	3.5144	3.33395
MT2B.ERVL.LTR	3.15165	3.11872	3.68825	3.63695	3.62816	3.65667	3.62092	3.6359	3.69621	3.6066
MusHAL1.L1.LINE	2.99375	3.11345	3.96393	3.82098	3.42134	3.06389	3.06784	3.12489	3.24252	3.14061
URR1A.hAT.Charlie.DNA	3.05476	3.12634	3.63088	3.62065	3.32214	3.24642	3.19705	3.30116	3.46778	3.1659
RLTR9E.ERVK.LTR	3.43868	3.4006	3.46488	3.34177	3.73512	3.65	3.74797	3.20765	3.64276	3.54381
IAPEY3.int.ERVK.LTR	3.96821	3.9244	3.84047	3.60848	3.44169	3.38827	3.29447	2.48952	2.76605	2.30021
MTC.int.ERVL.MaLR.LTR	4.03716	4.06784	3.78747	3.62026	3.41864	2.85374	2.79364	2.91429	3.06749	2.87464
L1M4.L1.LINE	3.2554	3.23855	3.30836	3.30627	3.30814	3.21497	3.26897	3.3773	3.51599	3.29815
RLTR47_MM.ERV1.LTR	1.1493	1.01304	2.3342	2.49646	1.54654	1.38648	1.0435	0.98985	0.876563	0.909515
RLTR20B1.ERVK.LTR	3.20696	3.16208	2.90402	2.72678	1.95344	2.16922	1.90574	2.00631	2.78004	2.25112
ORR1D1.ERVL.MaLR.LTR	3.42561	3.42298	3.48301	3.51879	3.51147	3.36854	3.30428	3.38976	3.56147	3.33118
L1_Mur1.L1.LINE	2.73532	3.10786	3.50184	3.25912	3.10621	3.05734	3.01932	3.21283	3.32844	3.30427
RMER3D.int.ERVK.LTR	3.43682	3.51971	3.37729	2.99969	2.81208	2.69815	2.45613	2.33665	2.69907	2.3913
RLTR10D.ERVK.LTR	3.79124	3.46471	3.13706	2.94555	3.06262	1.68558	1.51069	1.42839	2.0102	1.90152
ORR1B1.ERVL.MaLR.LTR	3.46353	3.47079	3.68477	3.553	3.55849	3.50433	3.47797	3.53049	3.6644	3.42559
Lx5c.L1.LINE	3.25331	3.2753	3.56023	3.43764	3.7014	3.44491	3.30233	3.38581	3.45802	3.39691
L1MD.L1.LINE	2.91242	2.86039	3.06741	3.09137	2.9476	2.92902	3.00239	3.04182	3.11584	2.97746
RLTR13B3.ERVK.LTR	3.51949	3.74313	3.14557	2.9527	2.91789	2.89104	2.84206	2.60433	2.6797	1.79139
IAPLTR2b.ERVK.LTR	2.78525	2.73806	3.89357	3.64106	3.47674	3.40268	3.35766	2.86392	3.17579	3.03745
Lx2B.L1.LINE	2.75144	2.93633	3.29745	3.18452	3.05244	3.24814	3.30155	2.96691	3.20541	3.03264
RLTR22_Mur.ERVK.LTR	2.44338	2.48946	2.99901	2.70864	2.71221	2.54173	2.55736	2.57128	2.83953	2.70725
RMER4B.ERVK.LTR	3.26496	3.18286	3.41828	3.55752	3.65221	3.11883	3.04894	3.06349	3.18099	2.8799
RMER6D.ERVK.LTR	2.19624	2.50504	2.80047	2.6602	2.65178	2.48882	2.33816	2.73522	2.95841	2.65169
X.CATTC.n.Satellite.Satellite	1.34206	1.37321	1.64892	1.52726	1.8708	1.08875	1.46625	1.41827	1.39941	1.3203
MURVY.LTR.ERV1.LTR	2.96608	2.91158	2.93444	2.65529	2.55294	1.97791	2.00962	1.76975	1.90668	2.27647
RLTR1D.ERV1.LTR	3.16645	3.00698	3.11466	2.90204	2.91524	2.65387	2.18649	2.07478	2.39218	2.07389
ORR1A4.int.ERVL.MaLR.LTR	3.16048	3.26053	3.76301	3.66076	3.72305	3.41981	3.25559	3.0737	3.43084	2.96388
MTE2a.ERVL.MaLR.LTR	3.27869	3.31508	3.36372	3.29509	3.40842	3.17408	3.10008	3.19476	3.39662	3.19456
L2.L2.LINE	3.45546	3.37419	3.22586	3.19579	3.24112	3.18431	3.19329	3.33799	3.41538	3.3268
ORR1D1.int.ERVL.MaLR.LTR	2.55568	2.6188	3.80544	3.76141	3.6005	2.6152	2.38561	2.39515	2.66791	2.48323
L1MA6.L1.LINE	3.98237	3.78113	3.38262	3.21301	2.92585	2.74262	2.7738	2.8871	2.96017	2.84189
L1MB7.L1.LINE	3.3324	3.25978	3.14026	3.02743	3.06913	3.12759	3.18751	3.23383	3.42554	3.24276
RLTR26.ERVK.LTR	1.51413	1.34499	1.91663	1.47235	1.44507	2.02228	1.8752	0.731139	0.937048	0.974476
RLTR10F.ERVK.LTR	2.69206	2.53146	3.80946	3.6471	3.266	2.77033	2.39849	2.35925	2.42818	2.3445
IAPEY3C_LTR.ERVK.LTR	3.70488	3.52651	3.53819	3.16591	2.75738	1.68425	1.58241	1.5072	2.13667	1.52763
ORR1F.ERVL.MaLR.LTR	3.52147	3.48671	3.3969	3.34392	3.34661	3.16755	3.05979	3.16277	3.37261	3.15221
ERVB4_1B.LTR_MM.ERVK.LTR	3.05149	3.13683	3.23614	3.3172	2.93052	2.5461	2.0363	1.25564	1.57587	1.26369
MTB_Mm.ERVL.MaLR.LTR	3.64754	3.66935	3.78809	3.42398	3.28276	3.09425	3.06307	3.03025	3.18872	3.00612
ORR1D2.ERVL.MaLR.LTR	3.40756	3.38843	3.33426	3.2865	3.36974	3.12075	3.09815	3.25384	3.38676	3.18954
L1MA9.L1.LINE	2.6104	2.56504	2.65912	2.54551	2.55056	2.44021	2.30612	2.56628	2.576	2.39508
RLTR6C_Mm.ERV1.LTR	3.15809	2.97405	3.53741	3.08617	3.26482	2.96434	2.75481	1.83362	2.11842	1.8554
ERVB7_2.LTR_MM.ERVK.LTR	3.33685	3.13849	3.29741	3.18507	2.76358	2.7939	2.83574	2.77903	2.75244	2.9043
MTE.int.ERVL.MaLR.LTR	2.97573	2.88932	3.14904	3.13283	2.89713	2.70798	2.49602	2.60247	2.81878	2.71104
RLTR10A.ERVK.LTR	3.75441	3.62113	3.13646	2.91424	3.03789	2.618	2.54436	2.20125	2.65114	2.67578
Lx2B2.L1.LINE	3.30734	3.31966	3.5276	3.34519	3.11682	2.87606	2.85025	2.90689	3.2002	2.93576
IAPEY2_LTR.ERVK.LTR	3.18482	3.10041	3.65893	3.48938	3.12334	2.54221	2.26136	1.50705	1.93867	1.90656
Tigger7.TcMar.Tigger.DNA	2.53721	2.50901	2.72275	2.73406	2.77187	2.6752	2.67484	2.98053	3.151	2.70571
MurERV4.int.ERVK.LTR	2.72314	2.57362	2.77144	2.65036	2.84604	2.66685	2.58852	2.90315	3.00432	2.60544
MTD.int.ERVL.MaLR.LTR	2.91186	2.89672	2.90281	2.70563	2.70142	2.69617	2.6624	2.76868	3.04449	2.68706
ORR1E.ERVL.MaLR.LTR	3.45846	3.41748	3.36957	3.30707	3.26088	3.09506	3.00067	3.13264	3.37662	3.15876
Charlie15b.hAT.Charlie.DNA	1.80851	1.37326	1.57922	1.68433	1.29915	1.36905	0.933312	1.03528	1.32895	1.27749
MMERVK9E_I.int.ERVK.LTR	3.86806	3.81634	3.56521	3.25889	3.46904	3.2892	3.22692	2.60007	2.96972	2.47716
ORR1A4.ERVL.MaLR.LTR	3.37446	3.28937	3.69141	3.46303	3.5973	3.49681	3.42831	3.37736	3.54595	3.3329
ORR1C2.ERVL.MaLR.LTR	3.01598	3.01774	3.14143	3.14603	3.32675	3.31948	3.27903	3.26603	3.49563	3.24093
L1MC1.L1.LINE	3.06212	3.06928	2.98688	2.9646	3.13036	3.1659	2.99648	3.16317	3.22867	3.02414
MER20B.hAT.Charlie.DNA	1.88673	2.04012	2.18252	2.16662	1.89793	2.02258	1.53102	2.99094	3.00596	2.84877
ZP3AR.Satellite.Satellite	2.33507	2.30838	2.51005	2.84309	2.72717	2.85834	2.75764	3.31776	3.07003	3.44823
MTB_Mm.int.ERVL.MaLR.LTR	3.82868	3.84195	3.688	3.30843	2.99924	2.62309	2.43875	2.16206	2.28915	2.19991
IAPEY5_LTR.ERVK.LTR	3.32421	3.34003	3.411	3.36039	2.93531	1.68325	1.06587	0.940529	1.47135	0.925276
Lx3C.L1.LINE	2.98796	3.09796	3.60528	3.27134	2.95293	2.99079	2.7392	2.90219	3.00001	3.0187
MIRc.MIR.SINE	3.29139	3.27216	3.21597	3.23551	3.24698	3.16995	3.1304	3.26123	3.41379	3.21109
RMER1A.RMER1A.Other	3.01112	3.13511	2.8594	2.74463	2.93306	2.94842	2.81293	2.95198	3.0775	2.95034
RLTR49.ERVK.LTR	3.2114	3.01397	2.73163	2.52378	2.62339	2.79219	2.39239	2.59069	2.69057	2.66482
L1MC4.L1.LINE	2.7124	2.82934	2.94093	2.9179	3.01099	2.84213	2.9398	3.14951	3.2133	2.93084
RMER17C.ERVK.LTR	2.9255	2.92907	3.04487	3.05246	2.99422	2.80664	2.75162	2.89381	3.03512	2.81799
MTEa.ERVL.MaLR.LTR	3.4079	3.41727	3.27924	3.2776	3.30921	3.14914	3.16295	3.27183	3.40672	3.17072
Lx4B.L1.LINE	2.90732	2.87898	3.17575	2.97542	3.09721	2.87972	2.74334	2.69238	3.03385	2.90377
RMER16A2.ERVK.LTR	1.29491	1.49687	2.16979	2.09764	2.49243	2.34153	2.18851	1.98696	2.1804	1.76081
RLTR11A.ERVK.LTR	2.70996	2.76212	2.80402	2.76089	2.93725	2.75146	2.95896	3.09053	3.16934	3.17972
ORR1C1.ERVL.MaLR.LTR	3.58531	3.6206	3.63154	3.33171	3.14463	2.84395	2.8745	2.91454	3.10798	2.77882
RLTR1C.ERV1.LTR	3.16001	3.23534	3.45883	3.35655	3.16153	2.6465	2.20223	2.12135	2.31845	2.21816
L1M3e.L1.LINE	2.02581	2.10311	1.9849	1.90669	1.47698	1.73682	1.70329	1.31975	1.89821	1.55154
RLTR31D_MM.ERVK.LTR	3.15968	3.03286	3.19371	3.06681	3.42285	3.39023	3.31344	2.96471	3.16383	3.00628
Lx5b.L1.LINE	3.03432	3.08916	3.31011	3.26104	2.99554	2.94003	2.82784	2.97661	3.11222	2.98174
RLTR11A2.ERVK.LTR	2.43955	2.4711	2.61358	2.60636	2.66802	2.57381	2.59605	2.91648	3.03375	2.75469
RLTR14.int.ERV1.LTR	3.64221	3.68166	3.39941	3.0922	2.82696	2.51361	2.28858	2.26633	2.49556	2.30176
L3.CR1.LINE	3.63085	3.45442	3.41845	3.36449	3.44676	3.40137	3.28411	3.16993	3.36074	3.17827
RLTR9D.ERVK.LTR	2.65909	2.43983	3.30543	2.94416	2.66761	2.8366	2.65742	2.54809	2.86538	2.36332
MIR3.MIR.SINE	3.11847	3.07778	3.0644	3.0766	3.02859	3.00208	3.03816	3.10857	3.26319	3.10712
MLT1D.ERVL.MaLR.LTR	2.93208	2.9513	2.84974	2.76022	2.75853	2.55178	2.50339	2.68632	2.93129	2.71242
RLTR13D3A1.ERVK.LTR	2.62521	2.55176	2.65972	2.51289	2.9251	2.44789	2.26963	2.26448	2.53205	2.35859
MYSERV16_I.int.ERVK.LTR	3.32273	3.40973	3.23315	3.00552	2.86042	2.48035	2.44305	2.37467	2.68956	2.42769
ERVB2_1A.I_MM.int.ERVK.LTR	2.89616	2.93802	2.88966	2.53186	2.86855	3.23935	3.23405	2.79677	2.76963	2.50645
MMERVK10D3_I.int.ERVK.LTR	2.84713	2.83999	2.87641	2.76499	3.33679	2.8002	2.60728	2.07466	2.4356	2.30593
RLTR48B.ERV1.LTR	1.09882	1.21685	1.70374	1.74527	1.76622	1.60053	1.32166	1.44646	1.41892	1.32471
RLTR27.ERVK.LTR	3.66764	3.32087	3.39737	3.2503	3.38505	3.09497	2.92738	1.92576	2.23664	2.11361
LTRIS_Mm.ERV1.LTR	1.10715	1.63864	3.33157	3.3437	3.29943	2.97292	2.77649	2.30166	2.85937	2.27663
RMER19A.ERVK.LTR	3.77793	3.65034	3.16945	3.00244	2.8444	2.35996	2.32805	2.36653	2.65549	2.28467
MER2.TcMar.Tigger.DNA	3.10784	3.08995	3.04347	2.96731	2.97699	2.96892	2.91094	3.09983	3.24534	3.07054
IAPEY_LTR.ERVK.LTR	2.76853	2.83042	3.2717	3.08116	3.31349	2.5126	2.0833	1.64712	1.75576	1.43294
RLTR18.ERVK.LTR	1.78343	1.90697	2.1044	2.38508	1.92869	1.91349	1.5836	1.44977	1.95626	1.44214
RLTR17B_Mm.ERVK.LTR	3.1891	3.20011	3.06175	3.01506	3.05074	3.08284	2.98912	3.01437	3.18306	3.02918
MTE2a.int.ERVL.MaLR.LTR	0.998088	1.30368	2.12702	2.32228	2.19699	1.2741	1.2338	1.36183	1.52489	1.36684
MLTR25A.ERVK.LTR	2.26348	2.52743	2.65908	2.75791	3.19445	2.93861	2.8286	2.78027	2.91352	2.79664
MTE2b.ERVL.MaLR.LTR	3.18867	3.2222	3.32981	3.2915	3.32029	3.2869	3.19004	3.08895	3.2884	3.12767
L1ME1.L1.LINE	3.29934	3.13966	3.04775	2.96435	2.85282	2.71236	2.64846	2.79435	3.11014	2.85891
L1MEc.L1.LINE	2.77006	2.75337	2.67197	2.66806	2.65778	2.67202	2.57689	2.83959	2.97201	2.78184
ORR1B2.ERVL.MaLR.LTR	3.04682	3.04419	3.09669	3.0799	3.08083	2.99915	3.01995	3.00364	3.23101	2.87291
L1MB3.L1.LINE	2.95067	3.0049	2.88874	2.82791	2.90482	2.72849	2.61043	2.87266	3.0975	2.84061
RLTR13A1.ERVK.LTR	1.93558	2.22666	2.13632	1.96276	2.45879	1.39495	1.1509	1.11586	1.3827	1.23626
MER34B.int.ERV1.LTR	3.41338	3.30383	2.87769	2.71048	2.50817	2.89825	3.06927	3.42876	3.28701	3.40036
L2c.L2.LINE	2.9801	2.95649	3.00373	2.9917	3.04997	2.91903	2.83361	3.01491	3.18061	3.02596
MLT1G1.ERVL.MaLR.LTR	2.08577	2.05833	2.1634	2.2809	2.48491	2.59169	2.04137	2.37144	2.77541	2.34478
L1MC3.L1.LINE	2.68351	2.67436	2.78452	2.78499	2.68442	2.81812	2.75821	2.80024	2.94772	2.75147
RMER4A.ERVK.LTR	2.65119	2.59757	2.72251	2.76816	2.78514	2.56769	2.61778	2.73345	2.87509	2.50237
LTRIS4B.ERV1.LTR	2.083	1.78151	2.32819	2.44141	1.98087	1.5307	1.51511	1.83988	1.70946	2.01717
RCHARR1.hAT.Charlie.DNA	3.04193	3.10304	3.14038	3.077	3.0009	2.78666	2.82504	3.00133	3.12444	2.91465
L1MB8.L1.LINE	3.06956	3.05463	3.14479	3.06719	3.17437	2.89642	2.8665	3.05615	3.16079	2.91656
RLTR1A2_MM.ERV1.LTR	2.86539	2.63219	2.62235	2.62613	2.99105	3.00366	2.95584	2.17801	2.44981	2.00658
MT2A.ERVL.LTR	3.27726	3.25433	3.32124	3.24801	3.28199	3.07202	3.02159	3.06746	3.20683	2.89733
Cheshire.hAT.Charlie.DNA	2.28646	2.17447	2.21775	2.02831	2.09078	1.98701	2.09564	2.18754	2.36037	2.16756
MurSAT1.Satellite.Satellite	0.159221	1.22169	0.91705	0.400014	0.141949	0.368269	0.22036	0.194143	0.435256	0.354454
IAPLTR4.ERVK.LTR	2.02957	2.37187	3.01479	2.87919	2.52545	1.99039	1.8846	0.722091	1.5019	1.20141
RMER5.ERV1.LTR	2.98373	3.04083	3.05287	3.03322	3.0763	3.02137	2.92742	2.83175	3.15423	2.82641
RMER1B.RMER1B.Other	3.11918	3.16202	3.39132	3.33427	3.27123	2.97237	2.97932	3.04153	3.20605	2.98028
RMER10B.ERVL.LTR	3.06014	3.02576	2.93345	2.79905	3.05373	2.70997	2.73314	2.6238	2.83248	2.48573
MLT1A0.ERVL.MaLR.LTR	3.53939	3.38756	3.14554	3.09804	2.93983	2.72652	2.63601	2.76385	2.96524	2.73412
RMER12.ERVK.LTR	2.63518	2.67543	2.7754	2.74289	2.68721	2.55422	2.55068	2.856	2.93561	2.86657
MER20.hAT.Charlie.DNA	2.66119	2.70585	2.70728	2.73995	2.82458	2.75381	2.66056	2.73283	2.99215	2.6887
L1MEf.L1.LINE	2.70028	2.63099	2.82355	2.65871	2.6097	2.36529	2.40184	2.62651	2.72904	2.55716
MLTR18B_MM.ERVK.LTR	2.5885	2.84886	2.56414	2.41819	2.30542	2.70872	2.59428	3.0588	3.17382	3.15295
L1MB5.L1.LINE	2.998	2.89887	2.8261	2.80263	2.70597	2.69891	2.70246	2.73312	3.00629	2.7773
RLTR33.ERVK.LTR	2.36704	2.26361	2.73563	2.89278	2.71057	2.47259	2.34623	2.4439	2.61236	2.64201
L1MC.L1.LINE	2.97143	2.86574	2.74747	2.78001	2.89631	2.65328	2.66434	2.7115	2.88577	2.67626
ORR1D.int.ERVL.MaLR.LTR	1.778	1.65142	1.86129	2.0657	1.80059	2.38674	2.20935	2.42919	2.611	2.37794
Charlie1a.hAT.Charlie.DNA	2.5074	2.3913	2.62332	2.55857	2.6428	2.63775	2.59925	2.79939	2.92181	2.69762
LTRIS4.ERV1.LTR	0.711517	1.67862	3.13958	2.89794	3.01437	1.64062	1.19673	1.19837	1.25385	1.43806
ID2.ID.SINE	2.46174	2.53338	3.48285	3.43452	3.45213	3.09502	3.00301	2.96377	3.05124	2.91208
RLTR17.ERVK.LTR	2.37263	2.56466	2.5944	2.54826	2.7852	2.67146	2.73298	2.95081	3.08118	2.85943
RLTR30E_MM.ERV1.LTR	1.83033	1.76868	1.80369	2.01046	2.37143	1.7	1.35497	1.25003	1.7254	1.50238
RLTR13B4.ERVK.LTR	2.87386	3.14444	2.8256	2.63266	2.79392	2.55217	2.35139	1.98787	2.42408	1.87951
RMER6B.ERVK.LTR	2.49841	2.37191	2.62271	2.53132	2.61961	2.59028	2.70057	2.84872	2.91329	2.87306
RLTR25B.ERVK.LTR	2.85357	2.73986	2.99814	3.0145	3.00586	3.04092	3.07877	3.1713	3.19143	3.20821
L1MC2.L1.LINE	2.3878	2.43556	2.63051	2.58207	2.40961	2.18726	2.08202	2.31654	2.43218	2.39939
L1M3.L1.LINE	2.67223	2.76812	2.94462	2.85604	3.01069	2.82564	2.75856	2.93582	3.06358	2.79195
RLTR44.int.ERVK.LTR	2.48988	2.53534	1.91014	2.12623	1.74575	1.87004	1.4031	1.08692	1.25967	1.3533
ID.ID.SINE	2.54836	2.63451	2.78702	2.86902	2.92427	2.77814	2.79688	2.90996	3.04496	2.85239
RMER19C.ERVK.LTR	3.26343	3.20496	3.13581	3.12893	3.02708	2.67471	2.60556	2.64439	2.75093	2.63012
MTEa.int.ERVL.MaLR.LTR	2.23895	2.38415	2.7248	2.62308	2.77574	2.59416	2.299	1.97039	2.38914	2.02507
L2b.L2.LINE	3.17552	3.12045	2.95974	2.9495	2.95571	2.93088	2.94061	3.04412	3.16588	2.92762
Charlie1.hAT.Charlie.DNA	2.25815	2.261	2.27823	2.27579	2.33656	2.26715	2.31488	2.52234	2.68893	2.30212
RLTR48A.ERV1.LTR	1.7996	2.19536	3.00026	2.90927	3.05802	2.07408	1.78327	1.68124	2.00342	1.78224
RLTR13C3.ERVK.LTR	1.87231	2.14263	2.85391	2.82253	3.34357	2.94698	2.5472	1.64206	2.05119	1.79797
L1MD2.L1.LINE	2.54284	2.49679	2.71882	2.61419	2.63327	2.42989	2.42023	2.70971	2.80943	2.55668
MERV1_I.int.ERV1.LTR	2.29543	2.44666	2.5792	2.43245	2.32168	2.02895	1.71876	1.77855	2.065	1.7579
SYNREP_MM.Satellite.Satellite	0.36893	0.488715	1.07006	0.579782	0.527325	0.495138	0.426728	0.571028	0.777371	0.816646
RLTR1D2_MM.ERV1.LTR	3.17844	2.95657	2.57193	2.0781	1.99921	1.87623	1.32973	1.06675	1.57679	1.31801
IAPLTR4_I.ERVK.LTR	2.12885	1.98217	2.62506	2.30775	1.99874	1.89226	1.86165	1.2892	1.63689	1.28671
IAPEY3_LTR.ERVK.LTR	3.04235	2.76322	3.16246	2.99554	2.58078	1.91032	1.91288	1.32983	2.08167	1.55032
L1MA5.L1.LINE	2.43417	2.49748	2.87887	2.74449	3.10917	2.77338	2.71847	2.86691	2.88769	2.83119
L1MB2.L1.LINE	2.33745	2.53171	2.45575	2.5082	2.72444	2.47975	2.50241	2.69034	2.81782	2.58396
L1MDa.L1.LINE	2.4313	2.47034	2.70961	2.73486	2.89679	2.79115	2.85535	2.93219	2.95399	2.90078
L1MB4.L1.LINE	2.01227	2.29921	2.48059	2.56295	2.63708	2.36132	2.24613	2.34569	2.71178	2.54239
MMAR1.TcMar.Mariner.DNA	2.14587	2.10995	2.26389	2.23303	2.02729	1.87525	1.81881	1.79895	2.10391	1.72649
RLTR17D_Mm.ERVK.LTR	2.05346	2.06098	2.56385	2.35337	2.62354	2.17041	2.14403	2.34485	2.3919	2.19217
MLTR11A.ERVK.LTR	3.18696	3.13894	2.62165	2.4803	2.53722	2.49572	2.3549	2.37421	2.60271	2.3809
ERVL.B4.int.ERVL.LTR	1.82425	2.24282	3.31272	3.32641	3.27631	2.2422	1.82309	1.35804	1.76224	1.5181
Tigger1.TcMar.Tigger.DNA	2.12417	2.17898	2.23426	2.22562	2.37718	2.04806	2.02189	2.29163	2.33257	2.37429
ORR1C2.int.ERVL.MaLR.LTR	2.02846	2.15833	2.92553	2.87853	2.95559	2.5866	2.33944	2.3232	2.63158	2.33144
L1MC4a.L1.LINE	2.50872	2.53191	2.5987	2.58595	2.60743	2.58074	2.5145	2.39448	2.81017	2.58289
L1MCa.L1.LINE	2.64459	2.74565	2.62892	2.58258	2.58094	2.54622	2.54348	2.67075	2.73848	2.70075
RMER17D.ERVK.LTR	2.43658	2.41261	2.49998	2.43565	2.62292	2.61216	2.54333	2.14952	2.60836	2.35448
L1MA7.L1.LINE	2.36841	2.46047	2.55819	2.4962	2.38791	2.32144	2.24456	2.34936	2.56528	2.32659
LTR72_RN.ERV1.LTR	2.20791	2.14872	2.02829	2.03403	1.69873	1.66594	1.49077	1.6376	1.85749	1.42905
L1MA4.L1.LINE	2.82499	2.87311	3.07694	2.92696	2.98668	2.62232	2.57278	2.70235	2.91181	2.70746
MLT1B.ERVL.MaLR.LTR	2.89271	2.9457	2.84633	2.77459	2.66802	2.65395	2.60776	2.69803	2.95267	2.73608
LTR32.ERVL.LTR	0.168345	0.0694019	0.806239	0.5371	0.668891	2.10986	1.87386	1.43346	1.3889	1.43493
MLT1C.ERVL.MaLR.LTR	2.72089	2.77731	2.7548	2.78378	2.86079	2.65872	2.55666	2.64228	2.78686	2.59297
MLTR31D_MM.ERVK.LTR	1.72312	2.21708	2.9985	2.74546	2.36923	2.11445	1.92072	1.04818	1.23452	1.14227
MER44B.TcMar.Tigger.DNA	1.72193	2.06807	2.18155	2.33087	2.00035	1.96433	1.98796	1.86385	2.42118	2.12352
MER33.hAT.Charlie.DNA	2.26529	2.40372	2.40574	2.46717	2.44632	2.42791	2.35866	2.62229	2.68934	2.5677
L1MC5a.L1.LINE	2.0043	2.20482	2.37434	2.36276	2.38647	2.36073	2.21408	2.34001	2.66479	2.37118
ORR1D2.int.ERVL.MaLR.LTR	2.78926	2.72466	3.29257	3.22934	3.08876	2.82183	2.80385	2.92727	3.02291	2.99318
RLTR9A.ERVK.LTR	2.25882	2.30032	2.53209	2.18473	1.84135	1.7299	1.59115	1.44397	1.93534	1.48882
RMER6C.ERVK.LTR	2.80153	2.75471	3.00801	2.94449	3.0021	2.84642	2.78423	2.62205	2.83192	2.6955
MER58B.hAT.Charlie.DNA	2.44612	2.4731	2.63109	2.72529	2.67675	2.58325	2.6192	2.6924	2.77297	2.575
MLTR14.ERV1.LTR	3.09037	3.09784	2.94829	2.91812	2.95298	2.84554	2.62845	2.82081	3.05429	2.82862
ORR1B2.int.ERVL.MaLR.LTR	1.8562	2.18698	2.70672	2.52133	2.43077	2.37884	2.38134	2.49371	2.539	2.53018
RMER12C.ERVK.LTR	2.51423	2.45983	2.63856	2.55845	2.71843	2.5962	2.52561	2.57547	2.72696	2.64498
RMER17A.ERVK.LTR	2.75334	2.74868	2.73224	2.51984	2.73324	2.61147	2.44957	2.60874	2.76277	2.61463
RMER13A2.ERVK.LTR	2.19797	2.21372	2.88844	2.72344	2.17888	2.50561	2.54977	2.93376	3.01947	3.2897
ORR1C1.int.ERVL.MaLR.LTR	1.94626	1.98259	2.59403	2.57813	2.53963	2.35302	2.25358	2.0292	2.15574	2.0936
MLT1O.ERVL.MaLR.LTR	1.6831	1.65896	2.84777	2.43745	1.66508	1.54858	1.22742	0.891749	0.940377	0.953404
RLTR51A_Mm.ERVK.LTR	2.9188	2.78926	3.11504	3.16737	3.39678	3.2432	3.14603	2.61724	2.79917	2.56939
RLTR14_RN.ERV1.LTR	2.26918	2.29239	2.58511	2.34283	2.37302	1.83032	1.70564	1.58474	1.90094	1.63071
HAL1.L1.LINE	2.76262	2.72837	2.76095	2.71045	2.66374	2.42117	2.4485	2.62571	2.78946	2.54593
L1MA4A.L1.LINE	2.08544	2.23806	2.45295	2.44932	2.30537	2.21164	2.15338	2.36986	2.50098	2.44655
MTEb.ERVL.MaLR.LTR	3.06654	3.09832	3.01109	2.94457	2.90022	2.7711	2.68269	2.86961	3.05197	2.86034
ORR1F.int.ERVL.MaLR.LTR	1.60899	1.80486	3.30427	3.18005	3.00725	2.0128	1.5597	1.40876	1.59046	1.45296
RMER20C_Mm.ERVK.LTR	2.29777	2.27323	2.68873	2.76349	2.8338	2.88237	2.39905	2.24751	2.28855	2.31665
RLTR31C_MM.ERVK.LTR	2.15035	2.06385	1.81093	2.05564	1.91705	2.10139	2.04438	2.36737	2.27561	2.33333
ORR1G.ERVL.MaLR.LTR	2.70501	2.71809	2.58522	2.5461	2.65202	2.45812	2.45136	2.35239	2.61305	2.14297
RodERV21.int.ERV1.LTR	2.47682	2.49864	2.62955	2.39536	2.3528	2.51334	2.17487	2.10673	2.35152	2.06627
L1MA8.L1.LINE	2.59953	2.61623	2.63552	2.54246	2.76036	2.536	2.39254	2.40686	2.62248	2.42495
RLTR41.ERV1.LTR	2.51037	2.65849	2.71397	2.77505	2.74519	2.40252	2.13998	2.29087	2.4423	2.2812
ORR1E.int.ERVL.MaLR.LTR	2.2797	2.30794	3.05608	3.05832	3.09266	3.03503	2.92352	2.96454	2.9114	3.00553
ERVB3_1.I_MM.int.ERVK.LTR	2.17792	2.01402	1.28914	1.40314	1.61382	1.43088	0.975938	1.06036	1.43626	0.953447
LTRIS4A.ERV1.LTR	2.54711	2.49811	2.70239	2.29487	2.19762	1.8004	1.39889	1.18819	1.91592	1.85658
RLTR21.ERVK.LTR	2.80487	2.70286	2.73755	2.84888	2.66104	2.47364	2.43336	2.80987	2.86925	2.77538
LTR88b.Gypsy.LTR	0.4415	0.641533	0.292406	0.555769	0.340086	0.497621	0.136182	0.566808	0.309368	0.221186
L1ME2.L1.LINE	2.29805	2.41414	2.41859	2.41416	2.37199	2.27754	2.28512	2.4473	2.56296	2.22316
RMER21A.ERV1.LTR	2.65384	2.60367	2.47268	2.33583	2.25361	2.11074	2.09029	2.04251	2.2538	2.21086
MER5B.hAT.Charlie.DNA	2.83719	2.81041	2.70218	2.68913	2.80467	2.74374	2.82204	2.9201	3.03598	2.87431
RMER17B.ERVK.LTR	2.33084	2.57026	2.70031	2.48219	2.5747	2.51103	2.35133	2.42099	2.59906	2.53547
L1ME4a.L1.LINE	2.46758	2.32399	2.39179	2.3638	2.49051	2.39966	2.35273	2.41877	2.4836	2.36026
RLTR13D4.ERVK.LTR	1.62844	1.89417	2.51659	2.43768	2.90863	2.62427	2.27012	1.65443	1.80562	1.59432
Tigger5b.TcMar.Tigger.DNA	2.00247	2.14564	2.31681	2.2828	2.12794	1.96145	1.80779	2.00244	2.2931	2.20185
L1ME2z.L1.LINE	2.25081	2.16563	2.21142	2.17173	2.32575	1.957	1.90876	1.86986	2.23755	2.0672
IAPLTR3.ERVK.LTR	1.82031	2.35235	2.70411	2.28331	1.47786	1.07318	0.844192	0.800603	0.629533	0.544356
MLT1D.int.ERVL.MaLR.LTR	1.03255	1.11008	1.33134	1.31476	1.00098	0.485748	0.461745	0.815119	1.2935	0.851426
MLT1A.ERVL.MaLR.LTR	2.75657	2.71277	2.57192	2.44004	2.50806	2.33593	2.20098	2.29999	2.44766	2.27482
RLTR13D6.ERVK.LTR	3.03377	3.02193	3.06498	2.43618	2.8813	2.45957	2.27068	1.98301	2.22588	2.14971
RMER19B2.ERVK.LTR	2.78154	2.85146	2.93466	2.77735	2.60216	2.55759	2.53172	2.44747	2.59025	2.55485
L1ME3.L1.LINE	2.30499	2.05936	2.3037	2.24796	1.92085	2.02076	1.72621	1.9083	2.17674	1.90295
L1MB1.L1.LINE	2.48506	2.52185	2.5568	2.63952	2.61132	2.44003	2.35744	2.51027	2.58691	2.69591
RLTR16B_MM.ERVK.LTR	2.14016	2.04534	1.9324	1.91919	1.9912	1.91199	1.8253	2.42617	2.53822	2.41318
RLTR13D2.ERVK.LTR	1.98431	1.93935	2.08593	1.93733	2.16451	1.80853	1.61588	1.55845	1.75187	1.58837
RLTR13C1.ERVK.LTR	2.00509	1.71736	2.19201	2.05058	2.49108	2.28977	2.00748	1.70654	1.88599	1.79953
RMER12B.ERVK.LTR	2.49858	2.43394	2.65145	2.76712	2.73695	2.14806	2.1838	2.27336	2.24904	2.40308
RMER17D2.ERVK.LTR	3.15553	3.10478	2.62939	2.39672	2.5465	2.44756	2.24864	2.01496	2.28421	2.06801
RLTR10E.ERVK.LTR	2.68846	2.51435	2.76325	2.6896	2.82143	2.67493	2.4069	1.77561	2.02451	1.50883
RLTR31B2.ERVK.LTR	2.52899	2.64282	2.40369	2.38556	2.42406	2.26312	2.07594	2.13426	2.32283	1.93975
X7SK.RNA.RNA	3.08925	2.26403	2.46322	2.44219	2.03967	2.09633	2.04967	2.31327	2.29742	2.58651
RMER6BA.ERVK.LTR	1.90964	2.02841	2.51651	2.60933	2.51353	2.2475	2.06046	2.28728	2.43776	2.37859
RLTR22_Mus.ERVK.LTR	2.1019	2.05436	2.80361	2.58511	2.59505	2.3084	2.34857	2.43993	2.56622	2.44452
RLTR20A4.ERVK.LTR	3.09506	2.98981	2.74852	2.63387	2.66036	2.73167	2.63461	2.71332	2.86557	2.71224
RLTR18B.ERVK.LTR	2.18124	2.17604	2.07328	2.22213	2.39205	2.18409	1.96214	1.81434	2.25332	1.94737
RLTR20B2.ERVK.LTR	1.79417	1.80323	1.71652	1.74263	1.73858	1.59853	1.64923	1.60601	1.76885	1.57385
Kanga1b.TcMar.Tc2.DNA	0.734836	1.01203	0.739175	1.28351	1.40589	1.79977	1.78776	1.92072	1.791	1.90933
MLT1A1.ERVL.MaLR.LTR	2.83635	2.89145	2.72751	2.68036	2.65891	2.39209	2.41744	2.56753	2.73207	2.51796
L1MD3.L1.LINE	2.11386	2.2751	2.38593	2.25312	2.33249	2.06529	2.14818	2.26598	2.52996	2.31509
MER5A.hAT.Charlie.DNA	2.94911	2.98688	2.86787	2.78787	2.76707	2.66108	2.65301	2.79413	2.9192	2.81908
MLTR18C_MM.ERVK.LTR	1.72992	1.86937	2.52146	2.25112	2.31228	1.42181	1.60698	1.36998	1.66744	1.37724
MER21B.ERVL.LTR	2.04329	2.15262	2.40991	2.27689	2.41203	2.20544	2.05654	2.22036	2.53059	2.18006
Plat_L3.CR1.LINE	2.69123	2.88327	1.96497	1.63561	1.5605	1.5356	1.37081	1.27421	1.50488	1.07166
RLTR13D1.ERVK.LTR	1.84838	2.09916	2.33539	1.77398	1.60493	1.86665	1.84718	1.68911	1.83776	1.92531
RLTR20C2_MM.ERVK.LTR	2.8606	2.88207	2.50002	2.43562	2.54751	2.30441	2.29556	2.40306	2.50343	2.26424
IAP1.MM_LTR.ERVK.LTR	2.64975	2.61905	3.00418	2.65881	2.09823	1.96524	1.46956	1.35742	1.30886	1.50633
MLTR25C.ERVK.LTR	1.02836	1.2114	1.88425	1.75903	1.75914	1.53593	1.36944	1.3755	1.64602	1.57425
MTEb.int.ERVL.MaLR.LTR	2.16952	2.29597	2.33896	2.11544	2.02742	2.23941	2.27742	2.46248	2.4093	2.49489
Tigger10.TcMar.Tigger.DNA	0.874525	0.995189	1.73112	1.64117	2.03068	2.02091	1.88044	1.92249	2.02213	1.86824
MER58A.hAT.Charlie.DNA	2.48424	2.47506	2.59589	2.54304	2.57028	2.44284	2.37556	2.60493	2.66882	2.47578
RLTR44B.ERVK.LTR	1.52514	1.68957	1.34802	1.21226	0.836158	1.28869	0.936731	0.675799	1.19121	1.36129
RLTR42.int.ERVK.LTR	2.44965	2.47691	2.56993	2.40569	2.46711	2.26	1.96708	2.00255	2.3588	2.15493
MLTR18A_MM.ERVK.LTR	1.48212	1.67256	1.73801	1.79994	1.73499	1.73618	1.52709	1.45961	1.85507	1.68377
MER3.hAT.Charlie.DNA	2.3077	2.26175	2.4426	2.44114	2.44658	2.38404	2.33336	2.37651	2.66843	2.29029
RMER17B2.ERVK.LTR	2.32244	2.18836	2.44917	2.28613	1.78178	1.80644	2.01206	1.70747	2.04033	2.00351
RLTR28.ERVL.LTR	2.27911	2.39567	2.51355	2.39754	2.50383	2.19033	2.15293	2.30978	2.40345	2.39384
MER44A.TcMar.Tigger.DNA	1.68434	1.61831	1.9275	1.98205	1.79772	1.24252	1.37726	1.42157	1.81076	1.48622
MER68.ERVL.LTR	1.10189	1.56527	1.92355	1.87194	1.78328	1.86124	1.5672	1.64746	1.94726	1.62956
UCON2.UCON2.Unknown	1.36651	0.955571	0.599128	0.837392	0.0698226	0.655556	0.366453	0.586991	0.735928	0.878703
RLTR19B.ERVK.LTR	1.71681	1.6822	1.95698	1.76061	1.75948	1.75345	1.71613	1.39763	1.72843	1.6092
RMER17C.int.ERVK.LTR	2.79934	2.74376	2.82939	2.73638	2.84081	2.25772	2.04509	1.98801	2.20887	1.71778
MLT1E2.ERVL.MaLR.LTR	2.32104	2.33982	2.33991	2.29918	2.11314	2.16204	2.21033	2.41755	2.46346	2.4085
MLT1F2.int.ERVL.MaLR.LTR	1.10831	1.10781	0.770958	0.251514	0.20745	0.423762	0.191801	0.32506	0.408687	0.267123
LTR50.ERVL.LTR	1.6347	1.23305	1.73145	1.83726	1.95668	2.37224	2.46109	2.78781	2.82836	2.63007
Charlie5.hAT.Charlie.DNA	2.28724	2.1574	2.08068	2.04883	2.02713	2.08194	2.12397	2.22779	2.39615	2.15173
Lx10.L1.LINE	3.07018	3.00399	2.92234	2.84929	2.92806	2.70197	2.55474	2.68812	2.81124	2.59421
RMER21B.ERV1.LTR	3.26368	3.09581	2.48979	2.3421	2.07557	2.12136	1.85933	1.88718	1.99203	1.55535
RMER17A2.ERVK.LTR	2.80632	2.62736	2.72946	2.58525	2.65585	2.6441	2.58679	2.54659	2.70777	2.65728
SRV_MM.int.ERVK.LTR	1.87224	1.87024	1.84691	1.75019	1.18733	1.00141	0.584248	0.653674	0.750968	0.63279
RLTR13D3A.ERVK.LTR	2.11277	1.9755	1.95262	1.70014	2.01794	1.6836	1.31806	0.74904	1.66556	1.25513
MLT2B1.ERVL.LTR	1.68438	2.00615	1.98642	1.91669	1.34221	1.53552	1.22994	1.42322	1.58615	1.47558
RLTR8.ERVK.LTR	2.19846	2.39082	2.31065	2.03302	2.24532	1.37878	1.47939	0.712397	1.32559	0.866299
IAPEY5_I.int.ERVK.LTR	2.57635	2.75704	2.66876	2.17689	2.27779	2.19478	2.21732	1.12143	1.53181	1.10043
LTR37A.ERV1.LTR	0.96555	1.38622	1.37475	1.33673	0.798556	1.59875	1.40923	2.14046	2.11105	1.6259
MRLTR33.ERVK.LTR	1.60307	1.83553	2.17653	2.22822	2.33035	2.26968	2.22043	1.97008	2.38726	2.12926
MMERVK10D3_LTR.ERVK.LTR	1.47939	1.61298	2.03103	1.69523	1.57768	0.782787	0.622218	0.628137	0.983135	0.57882
RLTR44E.ERVK.LTR	1.61259	1.58704	1.10876	1.30444	0.966291	1.24721	1.04456	0.439951	0.802838	0.511198
Charlie8.hAT.Charlie.DNA	2.28591	2.44383	2.38713	2.36372	2.64494	2.4168	1.94349	1.82307	1.99692	1.91527
RLTR41A2.ERV1.LTR	1.96762	1.83232	2.14399	1.72366	1.72395	1.27347	0.964345	1.27348	1.56275	1.46297
RLTR18.int.ERVK.LTR	1.06061	1.87215	2.13305	2.13683	2.05635	1.76781	1.60774	1.59887	1.89941	1.52926
MLT1F.ERVL.MaLR.LTR	2.08497	2.20246	2.04966	1.85889	1.91289	1.72442	1.61248	1.8475	2.16857	1.69858
L1ME4b.L1.LINE	2.57102	2.47934	2.4502	2.38637	2.57422	2.34156	2.27842	2.3788	2.62485	2.41174
MLTR31FA_MM.ERVK.LTR	2.17837	1.89275	2.17411	1.95159	1.82509	1.63476	1.6044	1.71685	1.79158	1.68438
MLT.int.ERVL.MaLR.LTR	1.64455	1.70614	2.05597	2.16988	2.52303	2.89082	2.92131	2.98907	2.82949	2.9816
RLTR11B.ERVK.LTR	2.28567	2.15663	2.56931	2.49629	2.40084	2.30705	2.2746	1.99501	2.18974	1.86893
L1M4a2.L1.LINE	1.4953	1.75344	1.72661	1.82784	1.90949	1.98452	1.61235	1.33818	1.97138	1.44176
LTR16D.ERVL.LTR	3.17217	3.1672	2.88833	2.71988	3.00468	1.72242	0.672632	0.414893	0.554964	0.458586
ERVB7_2B.LTR_MM.ERVK.LTR	2.48012	2.30919	2.96108	2.72278	2.51525	2.6443	2.50129	2.36019	2.44342	2.10881
MLT1F2.ERVL.MaLR.LTR	2.39339	2.25724	2.38668	2.28461	2.28213	2.09026	1.88441	2.18101	2.48709	1.80938
MER102b.hAT.Charlie.DNA	1.1054	1.34375	2.08525	2.09764	1.91708	2.26577	2.14024	2.53304	2.4166	2.58806
RLTR41C.ERV1.LTR	1.92098	1.4775	2.09699	1.84495	1.98277	0.702965	0.762669	0.35063	0.714928	0.43288
RLTR15.ERVK.LTR	2.34424	2.59606	2.49744	2.45943	2.35874	2.24291	2.21708	2.42863	2.53113	2.36818
MER34A.ERV1.LTR	2.48431	2.32316	1.78114	1.71047	1.74314	1.43634	1.43709	1.37474	1.59691	1.54269
L1MD1.L1.LINE	2.40245	2.33493	2.39978	2.22334	2.30114	2.1811	2.0883	2.28402	2.33836	2.05754
RMER17C2.ERVK.LTR	2.69869	2.64021	2.62697	2.6228	2.73933	2.66191	2.5562	2.4153	2.61358	2.41532
L1ME3A.L1.LINE	2.31345	2.28944	2.30187	2.31369	2.25214	2.15711	2.09308	2.21943	2.39834	2.28303
MER106B.hAT.Charlie.DNA	1.78578	1.689	2.70831	2.39512	2.10786	1.96885	1.95469	2.11605	1.99032	2.07839
Tigger13a.TcMar.Tigger.DNA	1.54819	1.67792	2.47935	2.44035	2.22227	1.75885	1.80829	2.15028	2.17376	1.97944
RLTR12BD_Mm.ERVK.LTR	2.24664	2.20071	2.16391	2.27343	2.64175	2.07463	1.80967	2.07301	2.03156	1.79032
Tigger12.TcMar.Tigger.DNA	2.70931	2.34886	2.62537	2.36723	2.42565	2.82612	2.92515	2.93629	2.81984	2.94808
MERV1_LTR.ERV1.LTR	2.50817	2.07665	2.5916	2.36877	2.10317	2.43465	2.24043	2.08702	2.32732	2.26625
MER21C.ERVL.LTR	2.37899	2.46536	2.5003	2.42884	2.58643	2.25489	2.26499	2.25453	2.47769	2.07923
ERVB2_1.I_MM.int.ERVK.LTR	1.61648	1.65984	1.39847	0.864458	1.43388	2.06075	1.9794	1.39697	1.47667	1.21942
MER77.ERVL.LTR	1.43176	1.67188	1.66723	1.78657	1.31836	1.3524	1.11949	1.25053	1.65705	0.966305
MLTR13.ERVK.LTR	1.63761	1.5341	1.20198	1.23936	1.23074	1.00736	1.02218	0.936014	1.07477	0.925271
Charlie1b.hAT.Charlie.DNA	2.19207	2.28265	2.47512	2.39386	2.45707	2.20097	2.02295	2.07956	2.29482	2.10362
RLTR16.ERVK.LTR	2.44367	2.41356	2.19173	2.25784	2.35897	2.2567	2.08371	2.27159	2.29404	2.12956
RLTR20A3_MM.ERVK.LTR	1.94489	2.05162	1.86173	1.81751	1.84807	1.79399	1.85257	1.95397	2.13314	1.91075
RLTR13D3.ERVK.LTR	1.76269	1.79366	2.38143	2.50193	2.43213	2.06394	1.96419	1.89895	1.8289	1.90871
MurERV4_19.int.ERVK.LTR	2.80587	2.71639	2.70449	2.67041	2.49014	2.33454	2.13668	1.94123	2.32506	2.02913
LTR106_Mam.LTR.LTR	0.945838	0.995649	0.86633	0.886092	0.562073	0.678128	0.239586	0.284679	0.313563	0.219805
RMER15.int.ERVL.LTR	2.64222	2.64713	2.61455	2.56687	2.59145	2.522	2.46908	2.17331	2.44468	2.10461
ERVB4_1.I_MM.int.ERVK.LTR	2.17861	2.14035	2.09589	1.95641	1.7186	1.64291	1.40952	1.25388	1.74942	1.15482
MLT1H.ERVL.MaLR.LTR	2.41353	2.39602	2.107	2.02277	2.14854	1.92747	1.80084	1.67502	1.96192	1.91438
RLTR20D.ERVK.LTR	1.97358	2.0392	1.95959	2.05171	2.17353	2.06875	2.13933	2.22846	2.09557	2.09854
RLTR9C.ERVK.LTR	2.22214	1.87252	2.20626	2.47054	2.38829	1.46042	0.979027	0.805622	1.05884	0.743636
MER31B.ERV1.LTR	1.93057	2.03325	2.43124	2.49904	2.08296	2.6745	2.17613	1.33854	1.25305	1.14361
RLTR43C.ERVK.LTR	1.25406	1.48317	1.4651	1.412	0.741463	0.761968	0.772671	0.718174	1.03835	0.646215
RLTR12B.ERVK.LTR	2.4263	2.28588	2.39066	2.13949	2.41369	1.94052	1.76775	1.81856	2.05935	1.76877
MLT1E3.ERVL.MaLR.LTR	1.87575	1.83381	1.58362	1.47793	1.58418	1.54857	1.47447	1.67148	1.71225	1.73776
MLTR11B.ERVK.LTR	3.04367	2.80781	2.8722	2.83095	2.86379	2.61224	2.41409	2.36338	2.70339	2.46472
CYRA11_Mm.Y.chromosome.Unknown	1.81309	1.60955	1.76438	1.93888	1.90086	2.00257	1.69654	1.58619	1.97193	1.76896
RMER2.ERV1.LTR	2.6499	2.89641	2.98606	2.7974	2.68025	2.31286	2.05289	1.93155	2.23021	1.93629
Tigger17a.TcMar.Tigger.DNA	1.56031	2.10647	2.26354	2.30362	2.25005	2.07082	1.97292	2.07046	2.36005	1.94303
Tigger18a.TcMar.Tigger.DNA	0.968951	0.835967	0.946501	1.63213	1.39471	1.41628	1.08004	1.04628	1.33937	1.27339
MLT1J.ERVL.MaLR.LTR	2.90686	2.87322	2.49064	2.43422	2.36613	2.08011	1.99518	2.00585	2.22987	1.97475
MER68C.ERVL.LTR	0	0.197644	0.140322	0.114441	0	0.100959	0.0285469	0.0693476	0.113101	0.28419
RMER30.hAT.Charlie.DNA	2.40873	2.50202	2.42927	2.36278	2.37565	2.29655	2.33101	2.37258	2.55316	2.29335
RLTR44C.ERVK.LTR	2.46061	2.45744	1.29712	1.53383	1.22671	2.22941	1.84993	0.822995	1.2227	1.16153
MER77B.ERVL.LTR	1.83035	1.85394	1.45867	1.38694	1.42022	1.32221	1.19024	0.973355	1.50699	1.30725
RLTR30D2_MM.ERV1.LTR	1.88134	1.98728	2.38702	2.33126	2.26806	1.77288	1.61414	1.8087	1.86516	1.4819
BGLII_B2.ERVK.LTR	1.34773	1.31165	1.4082	1.44092	1.41985	1.42624	1.28815	1.16587	1.65591	1.25386
RLTR20C1_MM.ERVK.LTR	2.84544	2.81908	2.50718	2.3698	2.41846	2.51893	2.41123	2.40247	2.5293	2.36162
MYSERV.int.ERVK.LTR	2.38181	2.38351	2.61332	2.38512	2.48208	2.22874	2.27906	2.00243	2.32195	2.17898
Charlie6.hAT.Charlie.DNA	0.760175	0.714441	2.0667	1.96284	0.932692	0.679084	0.381733	0.698447	0.590362	0.680797
RMER13A1.ERVK.LTR	1.89653	1.97243	2.04971	1.9105	2.10796	1.81386	1.73722	1.49905	1.91523	1.69627
L1M4b.L1.LINE	2.76945	2.66081	2.62831	2.55613	2.42934	2.41173	2.22145	2.28317	2.31818	2.23985
RLTR26_Mus.ERVK.LTR	2.18496	2.30228	2.41917	2.26222	2.0839	1.80333	1.69886	1.60164	1.85421	1.91349
RMER16_Mm.ERVK.LTR	2.40793	2.42906	2.33448	2.27515	2.35891	2.18502	2.31431	2.08779	2.18397	1.98444
RLTR10D2.ERVK.LTR	1.87078	2.05401	1.72761	1.58256	1.19407	0.909156	0.621432	1.23612	0.85069	1.0586
L1ME3B.L1.LINE	2.24739	2.256	1.81661	1.72444	1.71521	1.75437	1.63004	1.61164	1.70045	1.94594
LTR67B.ERVL.LTR	2.47843	2.3452	2.10453	2.08312	2.24129	1.76437	1.11207	0.937695	1.30422	1.05791
RMER13A.ERVK.LTR	2.73655	2.63187	2.45845	2.2381	1.97791	1.95681	1.93372	1.69843	1.7948	1.80739
MER44C.TcMar.Tigger.DNA	1.1444	1.01417	0.817841	1.20677	0.865513	0.853446	0.856159	0.851013	1.16977	1.23797
RMER20B.ERVK.LTR	2.42954	2.38507	2.30982	2.15781	2.04214	1.94768	1.75495	1.71764	1.89974	1.93086
RLTR20A2.ERVK.LTR	1.25385	1.41468	1.19163	1.42295	1.18296	1.18168	1.21296	1.42676	1.32709	1.27744
ERVB7_3.LTR_MM.ERVK.LTR	2.30497	2.21039	2.46118	2.21071	1.77325	1.7423	1.46944	1.19239	1.73944	1.40386
Kanga1d.TcMar.Tc2.DNA	0.0366572	0.161462	1.00118	0.799601	0.666712	0.653958	0.227228	0.224665	0.463632	0.503587
Lx2A1.L1.LINE	2.06938	2.3616	2.63205	2.4972	2.24561	2.21011	2.18361	2.45391	2.44235	2.72001
LTR16B.ERVL.LTR	1.72461	1.59678	0.833555	0.554855	0.578132	0.562032	0.439464	0.212758	0.653726	0.473799
L3b.CR1.LINE	2.2601	2.27818	2.26657	2.23855	2.17148	2.23001	2.21635	2.3285	2.34517	2.16261
RMER16.ERVK.LTR	2.80892	2.64959	2.52057	2.30122	2.19425	2.12309	1.96318	1.67563	2.01338	1.48596
MLTR31F_MM.ERVK.LTR	1.58051	1.84652	2.33494	2.33348	2.06481	1.57548	1.30846	1.76228	1.73388	1.7801
RLTR46B.ERVK.LTR	1.06409	1.42968	0.964786	1.10935	1.04585	0.754041	0.728288	0.41997	0.835512	0.561774
BLACKJACK.hAT.Blackjack.DNA	1.62471	1.67192	2.05409	2.2765	1.8935	1.84935	1.42985	1.37596	1.35963	1.2821
MLTR18D_MM.ERVK.LTR	1.45117	1.55939	2.15509	1.98311	1.80221	1.51093	1.56224	1.42871	1.63735	1.23171
RLTR12G.ERVK.LTR	1.6485	1.721	1.60495	1.58174	1.02879	0.715313	0.559411	0.634739	0.673164	0.854024
L1M1.L1.LINE	2.25033	2.14591	1.73563	1.89468	1.54184	1.23933	1.24316	1.33134	1.50498	1.23168
MLT1G3.ERVL.MaLR.LTR	2.1269	1.89725	2.17413	2.02099	2.03776	1.72287	1.44337	1.56905	1.76228	1.63045
MLT1K.ERVL.MaLR.LTR	3.01229	2.87338	2.72119	2.52461	2.77289	2.34414	2.39273	2.28059	2.46244	2.41386
L1MCb.L1.LINE	1.6537	1.86333	1.72397	1.65005	1.1637	1.38664	1.09501	1.53713	1.66238	1.3937
MER63C.hAT.Blackjack.DNA	1.77647	1.64065	2.14773	2.09458	1.41057	1.82536	1.45229	1.1827	1.55916	1.36133
Charlie4a.hAT.Charlie.DNA	1.51548	1.76348	1.90689	1.91747	1.95481	1.88704	1.87544	1.75094	1.93017	1.63163
L1M2c.L1.LINE	0.736248	1.2865	1.57345	1.71526	1.3236	1.06273	1.02897	1.0536	1.36298	1.24622
RLTR24B_MM.ERV1.LTR	1.99332	1.77119	1.93216	1.91027	2.01967	1.61051	1.64366	1.72204	1.90911	1.67202
Ricksha_c.MULE.MuDR.DNA	0.699865	1.15938	1.55599	1.86302	1.52866	1.14227	0.861667	0.801609	0.740257	0.803437
RLTR20B5_MM.ERVK.LTR	2.16883	2.07337	1.99859	2.0344	2.06264	1.81301	1.61058	1.43226	1.76819	1.67981
RLTR34B_MM.ERVK.LTR	2.063	1.8254	2.14315	2.12221	1.77283	1.82209	1.81579	1.69243	1.71458	1.76025
MLTR18_MM.ERVK.LTR	1.44081	1.57475	1.9401	1.80521	1.69216	1.41443	1.16639	1.1302	1.55955	1.37971
Charlie13a.hAT.Charlie.DNA	0.753248	1.27558	1.37502	1.26173	1.02709	0.523831	0.223788	0.568361	0.626163	0.383966
RMER6.int.ERVK.LTR	1.2097	1.44665	2.26581	2.17978	1.88215	1.44555	1.63933	1.52775	1.59926	1.50798
L1MA5A.L1.LINE	1.75296	1.68539	2.16973	2.22729	2.17791	2.11029	1.95384	1.82104	2.10599	1.96683
RLTR44A.ERVK.LTR	1.61423	1.65786	1.72805	1.15248	0.826663	1.00681	0.648133	0.721259	0.984742	0.802939
MER119.hAT.Charlie.DNA	1.32406	1.49218	1.38805	1.47815	1.59008	0.955692	0.969498	1.111	1.21476	1.18389
RLTR28B.ERVL.LTR	1.67199	1.71655	2.40138	2.23942	1.29591	1.21945	1.01686	1.28232	1.55437	1.39031
MLT1H.int.ERVL.MaLR.LTR	0.664539	1.10331	1.48984	1.25319	0.760621	0.789924	0.494353	1.06814	1.02214	0.702697
RLTR24.ERV1.LTR	2.0641	2.08124	2.25679	2.14831	2.30539	2.03938	1.91029	2.10127	2.21274	2.14645
LTR86A2.ERVL.LTR	0.368662	0.901711	2.76648	2.79912	1.39933	0.686961	0.63428	0.722091	0.556762	0.644342
RLTR31M.ERVK.LTR	2.13543	2.06967	2.04293	1.85803	1.54412	1.47064	0.99638	0.862128	1.22295	0.995593
RLTR11D.ERVK.LTR	1.20468	1.45403	2.03301	1.58524	1.50194	1.31981	0.884799	0.972621	1.29349	1.24306
L1M4a1.L1.LINE	1.72356	1.84178	1.84897	1.52135	1.32082	1.3614	1.24775	1.24125	1.77474	1.46057
Tigger2b.TcMar.Tigger.DNA	1.52588	1.00044	1.20771	1.53901	1.61592	1.54264	1.43352	1.39164	1.50419	0.982447
MER103C.hAT.Charlie.DNA	1.66159	1.92486	1.72202	1.75579	1.96785	1.46349	1.36108	1.08754	1.51887	1.28555
RLTR11C_MM.ERVK.LTR	2.34171	2.2314	2.39099	2.09417	2.03227	2.04902	1.95341	1.72012	1.97497	1.59893
MLT2B4.ERVL.LTR	2.02646	2.14821	1.98143	2.07249	1.80686	1.58623	1.29762	1.60768	1.87071	1.50279
MER96B.hAT.Tip100.DNA	1.5162	1.38358	1.2408	1.42265	0.908506	1.08059	0.716009	1.07709	1.15785	1.13476
RLTR9F.ERVK.LTR	2.39755	2.2028	2.37857	2.39437	1.87983	1.75396	1.70756	1.42336	1.50269	1.71723
RLTR12A.ERVK.LTR	1.30314	1.57641	1.98854	1.94452	2.11604	1.97909	1.95177	1.94951	1.92458	1.79465
RLTR9D2.ERVK.LTR	1.92045	1.60083	2.64422	2.22225	2.34407	2.23652	1.78881	1.34661	1.66083	0.963115
Tigger5.TcMar.Tigger.DNA	2.43182	2.48488	2.28679	2.15809	2.08569	2.1832	1.97332	1.85225	2.25007	1.93933
RLTR12H.ERVK.LTR	2.19136	1.91552	1.71383	1.73155	1.1776	0.830306	0.738448	0.642782	0.708067	0.77956
MER68B.ERVL.LTR	0.594802	0.826158	0.834829	1.22581	1.49746	1.12609	1.05878	0.959226	1.38504	1.03741
MLT1I.ERVL.MaLR.LTR	2.20774	2.18588	1.8886	1.71773	1.96475	2.13786	1.78643	2.02141	2.22535	2.17483
MER90a.ERV1.LTR	2.01574	1.82171	1.71697	1.81451	1.57335	1.37025	1.36199	0.979545	1.11868	1.06222
MERVK26.int.ERVK.LTR	2.14722	2.14534	2.22142	1.99788	2.38612	2.19181	2.01919	1.90489	2.09533	1.86669
LTR41B.ERVL.LTR	0.664614	0.958676	1.23897	1.16136	0.948932	0.866025	0.70148	0.808569	1.44503	0.953404
MER5A1.hAT.Charlie.DNA	2.55888	2.60965	2.43553	2.39028	2.37661	2.07469	1.87957	2.23767	2.46607	2.03429
MER44D.TcMar.Tigger.DNA	1.94521	1.75202	1.76047	1.8507	1.79495	1.79843	1.43324	1.58657	1.86674	1.36194
L1MCc.L1.LINE	1.39971	1.55362	1.73595	1.44758	1.3444	1.57598	1.49014	1.82756	1.78717	1.96613
RLTR20A2B_MM.ERVK.LTR	1.51289	1.61859	1.4472	1.49261	1.05348	1.13801	0.872925	1.19466	1.11006	1.02406
MER46C.TcMar.Tigger.DNA	1.78104	1.90778	2.25727	2.13464	1.9587	1.6334	1.72895	1.66952	1.94251	1.67
X7C_LINE.CR1.LINE	0.832564	1.02284	2.81444	2.57055	1.44594	0.535317	0.197084	0.221578	0.34952	0.453569
ERVB5_1.I_MM.int.ERVK.LTR	2.03032	2.19349	2.05322	1.62531	1.67816	1.56883	1.78238	1.9811	1.93483	1.95279
HAL1b.L1.LINE	2.01218	1.77528	1.83274	1.66975	1.54536	1.37905	1.43276	1.56919	1.77621	1.61137
RLTR1F_Mm.ERVK.LTR	0.0808081	0.411595	1.40925	0.941825	0.503033	0.781917	0.719518	0.244286	0.794359	0.336081
Charlie12.hAT.Charlie.DNA	1.95855	2.06829	2.03803	1.89384	1.73608	1.64025	1.44626	1.7212	1.99625	1.87562
RMER13B.ERVK.LTR	2.64366	2.56249	2.74542	2.70459	2.38393	2.01901	1.67827	1.84583	2.03722	2.07662
Tigger6a.TcMar.Tigger.DNA	1.94712	1.86139	1.76439	2.11774	1.62746	1.36344	1.18991	1.02526	1.29596	1.21821
BGLII_Mur.ERVK.LTR	1.39098	1.48683	2.01609	1.77196	1.24361	1.21157	0.984131	1.57791	1.59147	1.27239
RLTR30D_RN.ERV1.LTR	0.83594	1.45016	2.09458	2.11608	1.98092	1.04184	1.1657	0.577349	0.684177	1.0579
L1ME3G.L1.LINE	1.73932	1.86455	2.38175	2.13145	2.22929	1.55429	1.50046	1.65813	1.93291	1.70709
RLTR19A.ERVK.LTR	1.48673	1.44094	2.0678	2.28862	2.44483	2.03145	1.96974	1.47877	1.95688	1.45093
MLT1E.ERVL.MaLR.LTR	1.90976	1.84069	1.55376	1.56087	1.12791	1.18765	0.990425	1.10844	1.4157	0.986001
MER21.int.ERVL.LTR	0	0.565229	0.992943	0.803737	0.91957	0.613244	0.411173	0.15736	0.361107	0.251351
RLTR9B2.ERVK.LTR	0.670258	0.777742	1.61637	1.40542	1.09085	0.998399	0.574488	0.374593	0.819393	0.831282
HAL1M8.L1.LINE	1.02368	1.72744	1.88509	1.9153	1.76332	1.61561	1.60505	1.72437	2.03879	1.74477
Tigger19a.TcMar.Tigger.DNA	2.17022	2.10959	1.96628	1.89187	1.84485	1.44048	1.4604	1.61385	2.09688	1.7145
MLT1J2.ERVL.MaLR.LTR	1.89599	1.99222	1.95112	1.72856	1.47905	1.31073	1.048	1.1987	1.59405	1.31388
MLTR12.ERV1.LTR	1.09358	1.37704	1.91437	1.87204	2.11824	1.70833	1.37682	1.27142	1.80118	1.14345
X7B_LINE.CR1.LINE	1.4277	1.72163	1.77721	1.73109	1.28789	1.29051	1.36858	1.73859	1.25231	1.359
RLTR12E.ERVK.LTR	1.45366	1.9103	1.74753	2.01888	1.64101	1.98623	1.72795	1.48007	2.04145	1.70058
MER68.int.ERVL.LTR	0.154396	0.186176	0.9916	1.35739	1.67847	0.976416	0.652611	0.946692	0.759352	0.457098
RLTR13F.ERVK.LTR	1.71291	1.59114	2.0995	1.8281	1.77988	2.15271	2.01235	1.91852	1.67632	1.87536
MLT1L.ERVL.MaLR.LTR	2.67441	2.47324	2.10224	2.00933	1.61637	1.4326	1.21457	1.29219	1.55099	1.47174
L1M3de.L1.LINE	1.45999	1.05524	1.55736	1.07044	1.46216	1.2879	0.833922	1.18265	0.793659	0.786799
ERV3.16A3_I.int.ERVL.LTR	1.62233	1.51297	1.78584	1.39772	1.06784	0.893165	0.561971	0.789744	0.974466	0.656358
Charlie24.hAT.Charlie.DNA	1.50252	1.72067	1.63538	1.62153	1.43423	0.88746	0.989594	1.04528	1.3882	1.03
ERVB5_2.LTR_MM.ERVK.LTR	2.19963	2.32958	2.61199	2.23861	1.99591	1.78011	1.85724	2.05036	1.96959	2.05692
HAL1_SS.L1.LINE	0.414923	0.225864	0.417294	0.533784	0.128525	0.489834	0.29054	0.2496	0.514622	0.344771
L1ME4c.L1.LINE	1.71522	1.87603	1.96224	1.76906	1.63268	1.54791	1.29296	1.36972	1.62665	1.56237
RLTR34C_MM.ERVK.LTR	1.56776	1.47438	1.9999	1.74783	1.90396	1.48869	1.61416	1.37041	1.64093	1.45323
RLTR9A3.ERVK.LTR	2.78708	2.70357	2.49153	2.24736	1.99341	2.3929	2.24256	1.78702	1.8544	1.56823
RMER16B2.ERVK.LTR	1.52505	1.31286	2.06378	2.07985	1.98856	2.07931	1.75317	1.81201	2.20484	2.17482
RLTR31B_Mm.ERVK.LTR	1.36779	1.36549	1.69885	1.85803	1.54597	1.22213	1.19418	1.36951	1.80914	1.27569
RMER16A3.ERVK.LTR	1.3662	1.57825	2.04749	2.27791	2.55719	2.60165	2.54266	2.47282	2.32832	2.23834
AmnSINE1.Deu.SINE	2.38641	2.46184	1.94584	1.70948	1.92313	2.14156	2.26374	2.67632	2.66938	2.75712
BGLII_Mus.ERVK.LTR	2.34162	2.30226	2.34212	1.95765	1.96851	1.58333	1.55887	1.69162	1.67699	1.49938
LTRIS5.ERV1.LTR	0.945063	1.09414	1.28079	1.22496	1.18523	1.19973	0.923822	0.886066	1.06276	0.848004
MLT1H1.ERVL.MaLR.LTR	1.84742	1.89052	1.67399	1.57461	1.55708	1.21254	0.923999	1.20656	1.58401	1.35878
BGLII_A.ERVK.LTR	1.41769	1.73604	1.897	1.68334	1.26518	0.840959	0.561556	0.666927	1.17288	0.79873
L1M2a.L1.LINE	0.328447	0.356565	0.908409	0.881897	0.566529	0.335193	0.333835	0.476002	0.84219	0.894798
BGLII_B.ERVK.LTR	2.2547	2.29908	2.20871	1.99215	1.95579	1.84768	1.91181	1.93634	2.03658	1.80945
MER67B.ERV1.LTR	1.03311	0.850267	0.574485	0.698432	0.73008	0.634006	0.35336	0.479019	0.61639	0.645241
MLT1G3.int.ERVL.MaLR.LTR	1.43221	0.82357	0.503734	0.429274	0.47485	0.29921	0.355432	0.480861	0.471159	0.507886
MLTR31E_MM.ERVK.LTR	1.36176	1.37404	1.66722	1.80369	2.06018	2.47935	2.56348	2.56084	2.40402	2.6284
Charlie2b.hAT.Charlie.DNA	2.25816	2.31255	2.15499	2.08551	1.89609	1.96394	1.59563	1.75154	2.06317	1.53777
RLTR20B3A_MM.ERVK.LTR	1.94781	1.98941	2.32034	2.10483	2.16176	2.11583	2.01942	2.29822	2.47527	2.41792
MLT2F.ERVL.LTR	2.18337	2.09881	2.14008	2.02847	1.31307	0.790054	0.768963	1.02185	1.38	1.09105
HAL1ME.L1.LINE	2.82202	2.6996	2.38334	2.1971	1.72507	1.41396	1.55219	2.00908	2.15133	2.22001
ERVL.int.ERVL.LTR	2.01527	1.97975	2.74855	2.61262	2.6333	1.71796	1.26521	1.04928	1.30342	1.09243
RLTR30.ERV1.LTR	2.20653	2.25809	2.14967	1.93096	1.43781	1.15928	0.941411	1.17121	1.36288	1.23071
L1ME3F.L1.LINE	1.30459	1.30475	1.83146	1.77555	1.34653	1.37001	0.814461	0.971286	0.959366	0.787125
MLTR31A_MM.ERVK.LTR	1.3225	1.30398	1.76277	1.68871	1.10414	1.10897	1.07942	0.888445	1.45762	0.954995
MER45B.hAT.Tip100.DNA	1.27178	1.54324	1.65699	1.75401	1.24134	1.15085	0.842084	1.13235	1.15911	0.773548
Tigger9a.TcMar.Tigger.DNA	0.879583	0.683732	0.861891	0.977809	0.41097	0.913584	0.482702	0.977359	0.973824	0.96201
L1ME3Cz.L1.LINE	1.80626	1.74962	2.28723	2.17858	2.0091	1.73928	1.4382	1.86049	1.94115	1.52988
MER58C.hAT.Charlie.DNA	1.96524	1.70613	2.37151	2.56687	2.53923	2.4296	2.373	2.27952	2.31354	2.56785
RLTR26D_MM.ERVK.LTR	2.11858	2.29112	1.6126	1.48738	0.903513	1.00213	0.911815	0.803445	1.27076	0.974282
MLT2B2.ERVL.LTR	2.92599	2.82174	2.19083	2.1253	1.58018	1.42736	1.39005	1.09677	1.52659	1.10755
LTR16C.ERVL.LTR	2.44727	2.55917	1.94724	1.69976	1.65832	1.26073	0.947255	0.987232	1.20969	1.16876
MLTR73.ERV1.LTR	1.91955	1.87394	1.81793	2.06425	1.92703	1.59766	1.42741	1.31016	1.76743	1.46583
MLTR32C_MM.ERVK.LTR	0.431862	1.03464	0.867334	1.292	1.03736	0.648271	0.568986	0.395363	0.798165	0.636747
MER74A.ERVL.LTR	1.49891	1.50719	1.14602	1.36274	0.681351	0.778431	0.707089	0.914828	1.02791	1.12307
MLT1N2.ERVL.MaLR.LTR	1.24323	1.78861	1.84306	1.58401	1.55222	1.53248	1.46539	0.959185	1.16588	0.946111
MLT1E1A.ERVL.MaLR.LTR	1.71102	1.86931	1.56303	1.75018	1.66763	1.30614	1.21446	1.25551	1.6746	1.42128
Charlie18a.hAT.Charlie.DNA	1.43949	1.36275	1.05631	1.146	0.861026	0.953327	0.971153	1.02646	1.16242	1.14165
RLTR53_Mm.ERVK.LTR	2.2915	2.21801	1.90915	2.05477	1.9215	1.5282	1.27668	1.50852	1.80105	1.27648
LTR40b.ERVL.LTR	2.00497	1.97334	2.32973	2.15109	1.67446	1.09071	0.688677	0.980968	1.266	1.15963
MER54A.ERVL.LTR	0.634701	1.33778	1.41391	1.50159	0.932484	0.531872	0.434488	0.759428	0.962608	1.1679
RLTR34D_MM.ERVK.LTR	1.27752	1.26184	1.52609	1.28753	1.18718	1.27944	1.09451	0.947628	1.17362	1.16091
MamRep1151.LTR.LTR.	1.99195	1.85789	1.309	1.11693	0.679297	0.784597	0.661494	0.3787	0.793991	0.691179
ERVB7_4.LTR_MM.ERVK.LTR	2.59308	2.34573	2.34293	1.88987	1.48208	2.18051	1.73198	1.68764	1.9756	1.42458
RLTR1E_MM.ERV1.LTR	1.37487	1.34785	1.95653	1.81617	1.85453	2.23012	2.20105	0.977799	1.34357	1.08844
MLT1A0.int.ERVL.MaLR.LTR	0.629389	1.09327	1.16899	0.951184	0.605332	0.749278	0.373625	0.588219	0.622021	0.774214
L1M.L1.LINE	2.46087	2.15509	2.16437	2.19464	2.16677	2.25452	1.84447	1.15285	1.40154	1.2749
Tigger15a.TcMar.Tigger.DNA	2.54304	2.2256	1.88898	1.8249	1.34003	1.65716	1.64346	1.574	1.93679	1.66506
LTR33.ERVL.LTR	1.92341	1.94356	2.18265	2.07818	1.9084	1.58094	1.45558	1.28355	1.55094	1.62016
RMER20A.ERVK.LTR	2.68537	2.58642	2.45228	2.08874	2.23818	2.07241	1.80879	1.76566	2.3048	1.97853
Charlie7a.hAT.Charlie.DNA	1.08706	0.739302	0.791703	0.803993	0.181693	0.320557	0.298414	0.240802	0.610025	0.78212
MARNA.TcMar.Mariner.DNA	1.81311	1.92627	1.50468	1.65079	1.68234	1.68407	1.50625	1.39172	1.64799	1.52423
MER47A.TcMar.Tigger.DNA	0.809248	0.525899	0.72183	0.954572	0.39248	0.49089	0.333607	0.49489	0.704751	0.250081
RLTR48C.ERV1.LTR	1.30731	1.87386	1.93902	1.88483	1.72643	1.2693	0.941783	0.958334	0.959311	0.971619
LTR16A.ERVL.LTR	1.80562	1.94704	1.7641	1.74035	1.62827	1.48672	1.31609	1.24261	1.41775	1.19406
L1M3c.L1.LINE	1.6405	1.62814	1.05593	0.776946	0.762004	0.960111	0.796046	0.393506	0.434147	0.32728
MER63D.hAT.Blackjack.DNA	2.07539	1.94893	2.36805	2.13597	1.82551	1.85329	1.41219	1.30076	1.38233	1.49906
MER76.ERVL.LTR	1.70106	1.79966	1.74673	1.77171	2.02218	1.82297	1.52896	1.07161	1.65235	1.19164
RLTR26C_MM.ERVK.LTR	2.45922	2.2371	2.11485	1.9421	1.5976	1.35999	1.28773	1.00782	1.21948	1.22995
Charlie22a.hAT.Charlie.DNA	0.455463	0.654711	0.714267	0.403412	0.638901	0.244564	0.225296	0.441194	0.433893	0.690755
RLTR9A2.ERVK.LTR	1.64987	1.69429	2.52002	2.35795	2.07684	0.9616	1.01672	0.686339	0.891345	0.661752
L4_B_Mam.RTE.X.LINE	1.1157	1.20734	1.18202	1.37954	1.06614	1.41746	1.19441	0.999035	1.07432	0.763516
MLT1E1.ERVL.MaLR.LTR	1.6435	1.45357	1.68952	1.77897	1.27405	0.852503	0.595482	0.868328	1.1419	0.932253
Lx2A.L1.LINE	1.837	2.15148	2.38426	2.2113	2.1554	2.03122	2.02539	1.99043	2.14609	2.01978
RLTR46A2.ERVK.LTR	1.47063	1.22251	0.710976	0.44262	0.304731	0.311719	0.255872	0.22276	0.28305	0.0237843
LTR88c.Gypsy.LTR	0.481051	0.548448	0.442307	0.547262	0.762057	0.394076	0.428441	1.05035	1.42634	1.32678
MamRep434.TcMar.Tigger.DNA	1.03395	1.48976	1.27662	1.42367	1.24956	0.637818	0.556108	0.479251	0.695883	0.770342
MLT2B5.ERVL.LTR	1.8574	1.84507	1.96321	1.55903	1.27479	0.757596	0.48917	0.829561	0.906933	0.693688
RLTR20C.ERVK.LTR	1.17816	1.42352	1.23601	1.29354	1.47009	1.39747	1.42114	1.55072	1.58553	1.50183
LTR10_RN.ERVK.LTR	1.7758	1.82269	1.96752	1.86972	1.73488	1.39418	1.31069	1.16117	1.33507	1.12621
RLTR51B_Mm.ERVK.LTR	2.24457	2.21288	2.38179	2.24966	1.9999	1.41305	1.20181	1.09887	1.42015	1.2471
RLTR20B3.ERVK.LTR	2.0771	1.94306	1.78279	1.8039	1.96365	1.8937	1.70428	1.67723	1.83339	1.5462
ORSL.hAT.Tip100.DNA	1.14718	1.23367	0.956701	0.83871	0.465765	0.363566	0.305896	0.353143	0.509618	0.475405
L1ME3C.L1.LINE	1.17244	1.08784	1.39763	1.16836	1.02544	0.971032	0.927858	1.06232	1.18768	0.835311
LTR83.ERVL.LTR	1.35315	1.11674	1.68484	1.35082	1.25035	0.68837	0.561918	0.749787	0.7672	0.480237
L4_A_Mam.RTE.X.LINE	1.80828	1.74418	1.66027	1.70837	1.80397	1.87886	1.5897	1.61249	1.87365	1.49943
Charlie14a.hAT.Charlie.DNA	1.06118	0.975263	0.520135	0.581979	0.302999	0.271364	0.13198	0.178818	0.280842	0.143993
MER117.hAT.Charlie.DNA	1.19481	1.16166	0.952769	1.39801	0.887491	0.826309	0.646452	0.686945	1.297	0.806549
MLT1G.ERVL.MaLR.LTR	1.86182	1.70869	1.73526	1.5957	1.58664	1.34678	1.17376	1.5702	1.83514	1.68011
LTR37.int.ERV1.LTR	1.33173	1.3073	1.50523	1.4054	1.26011	1.50882	1.49855	1.20671	1.66635	1.47314
MLTR31C_MM.ERVK.LTR	1.38831	1.3139	1.80371	1.3093	1.23003	1.60604	1.56769	1.63642	1.8051	1.75429
MLT1.int.ERVL.MaLR.LTR	0.777557	1.17541	1.51628	1.30744	0.919125	1.23684	0.889432	1.15816	1.21545	1.16191
MER58D.hAT.Charlie.DNA	2.37036	1.26477	0.96773	1.22664	1.07763	0.82124	0.569349	0.7585	0.68434	0.677956
MER31.int.ERV1.LTR	0.706196	1.05386	0.4497	0.845397	0.376918	0.425187	0.443644	0.326591	0.816458	0.326974
L1MEg1.L1.LINE	0.621323	0.442536	0.322033	0.288847	0.222298	0.259623	0.0883708	0.171132	0.415002	0.390327
RLTR50A.ERVK.LTR	0.544151	0.30534	1.20006	0.997864	0.775404	1.09553	1.01536	0.28282	0.649295	0.189935
RLTR12B2.ERVK.LTR	0.438513	0.89981	0.645503	0.923487	0.557427	0.578862	0.275903	0.547236	0.886242	1.00465
MER34.ERV1.LTR	1.77097	1.80352	1.53068	1.61221	1.69882	1.68001	1.49181	1.93186	2.05298	1.74082
RLTR9A3A.ERVK.LTR	1.64533	1.59066	2.10435	1.99014	1.52115	1.44323	0.647961	0.278392	0.373273	0.417561
LTR58.ERV1.LTR	0.0858445	0.160571	0.604856	0.958674	1.5333	1.92655	1.43481	0.825358	1.16299	0.640959
Charlie9.hAT.Charlie.DNA	0.923426	0.812135	1.09656	0.750599	0.785938	0.764953	0.541868	0.698191	0.788882	0.667419
Tigger16b.TcMar.Tigger.DNA	1.44995	1.16185	0.93781	1.13964	1.27192	0.938714	0.759841	0.959863	1.03833	0.99505
L1MEa.L1.LINE	0.3885	0.4975	0.342982	0.447037	0.399785	0.626823	0.430722	0.749601	0.714221	0.735828
L1ME5.L1.LINE	0.396321	0.653068	0.649618	0.829821	0.286073	0.429967	0.511716	0.41958	0.567537	0.524688
RLTR12D.ERVK.LTR	2.18321	2.24217	2.18515	2.13339	2.1555	2.01384	1.78459	1.79144	1.90056	1.63407
Charlie19a.hAT.Charlie.DNA	0.796426	1.15981	0.705619	1.23193	0.46625	0.811826	0.612087	0.735516	1.00928	0.770579
Tigger8.TcMar.Tigger.DNA	0.672339	0.45323	0.895577	0.857624	0.612171	0.588089	0.341356	0.567768	0.899576	0.731112
MER2B.TcMar.Tigger.DNA	1.74854	1.91881	2.08543	1.85115	1.7397	1.71608	1.63551	1.71385	1.96281	1.59299
L1ME3E.L1.LINE	1.03355	0.927525	0.958137	1.47773	1.18666	0.877381	0.704299	0.637213	0.942681	0.672414
MTE2b.int.ERVL.MaLR.LTR	1.64552	1.94022	1.98847	2.14613	1.8147	1.68951	1.35243	1.59514	1.71745	1.78946
RLTR20B4_MM.ERVK.LTR	1.46507	1.46085	1.09931	1.28872	1.17852	1.1151	1.01064	1.11887	1.16793	1.10089
Charlie29a.hAT.Charlie.DNA	0.993871	0.976975	1.32608	1.35757	1.53535	0.886137	0.643079	0.904969	1.09409	0.96158
Kanga1c.TcMar.Tc2.DNA	0.453798	0.796137	1.08023	1.01668	1.04261	1.0656	0.797332	1.11121	1.08348	0.84762
RLTR12C.ERVK.LTR	1.85089	1.92232	2.02276	2.1371	2.20437	1.69593	1.44654	1.48733	1.69264	1.4391
MER104.TcMar.Tc2.DNA	1.14219	1.10846	1.44089	1.59164	1.01035	0.935229	0.877744	1.37764	1.39499	1.43101
ERVB4_3.LTR_MM.ERVK.LTR	2.42937	2.38999	2.36738	2.23731	0.944704	1.0497	0.941835	0.638836	0.824063	0.547514
Tigger6b.TcMar.Tigger.DNA	0.197067	0.713196	1.17372	1.06687	0.930397	1.00112	0.772837	0.921893	0.887652	0.933267
RLTR9B.ERVK.LTR	1.52604	1.30855	2.02596	1.91382	1.0255	1.34072	1.11289	0.993022	1.2757	0.980887
Arthur1.hAT.Tip100.DNA	2.62695	2.58038	2.19373	2.05948	1.825	1.57266	1.53166	1.71336	1.96471	1.86147
MLT2C1.ERVL.LTR	1.80274	1.60299	2.34282	2.35646	2.15705	1.52209	1.22653	1.06384	1.22362	1.19796
RMER17A.int.ERVK.LTR	2.71189	2.40288	2.26551	1.90586	1.67338	1.30304	1.27937	1.00003	1.33767	0.814487
RLTR19C.ERVK.LTR	1.36534	1.3079	1.56515	1.40634	1.15542	1.12571	0.992213	1.10853	1.13715	1.11761
L1PB4.L1.LINE	1.35459	1.12531	0.603961	0.542263	0.562707	0.398103	0.435987	0.533482	0.591097	0.431573
Tigger16a.TcMar.Tigger.DNA	1.16719	1.25902	1.25323	1.0558	0.936339	1.17936	0.945706	1.06393	1.14222	1.1385
MER31A.ERV1.LTR	1.9075	1.91143	1.88408	1.7204	1.65237	1.24906	1.25408	1.37007	1.54626	1.26596
MER112.hAT.Charlie.DNA	1.64367	1.52795	1.14193	1.11241	0.941819	0.793847	0.656169	0.785675	1.07776	0.87763
RLTR31A_Mm.ERVK.LTR	1.46057	1.41833	1.53842	1.22985	1.07993	1.16308	0.933146	0.888009	0.990116	0.847441
Charlie7.hAT.Charlie.DNA	2.7092	2.68204	2.29332	2.05353	1.59902	1.5304	1.52054	1.62453	1.89774	1.79915
HERVL74.int.ERVL.LTR	0.239793	0.0786009	0.799725	0.888578	0.316368	0.541773	0.275156	0.533101	0.533865	0.527053
MER67C.ERV1.LTR	1.16036	1.45225	1.93547	1.5558	1.35047	1.23659	0.945959	1.0241	1.18143	1.10783
UCON12.UCON12.Unknown	0	0.201645	0.0385289	0.0692707	0.147251	0.0392036	0.0305606	0.0901744	0.094597	0.178826
L1MEg2.L1.LINE	0.979311	1.234	0.780312	0.892157	0.678311	0.376381	0.275933	0.217632	0.421877	0.320301
MER113.hAT.Charlie.DNA	1.47652	1.68885	1.6251	1.43836	1.28431	1.36801	1.06733	1.30877	1.35554	1.4341
MLT1J1.ERVL.MaLR.LTR	1.87456	1.71037	1.41848	1.53137	1.50024	0.800531	0.480256	0.968775	1.26166	1.01852
Zaphod2.hAT.Tip100.DNA	1.15427	1.41093	1.51527	1.07742	1.07392	1.14156	0.995288	1.42297	1.53535	1.05577
RMER16C.ERVK.LTR	0.761375	0.952899	1.01218	1.15164	0.757054	1.07537	0.810447	0.772566	0.794987	0.660092
L1MEj.L1.LINE	2.02065	1.77052	1.7806	1.64603	1.45913	1.25098	1.13667	2.43843	2.39151	2.60331
RLTR13D.ERVK.LTR	1.33712	1.08734	1.28958	0.930385	1.33426	1.16897	0.931387	0.681958	0.951234	0.657034
Kanga2_a.TcMar.Tc2.DNA	0.920466	1.38815	1.738	1.41729	1.24545	1.09452	1.05144	1.36066	1.54741	1.54973
MLT1H2.ERVL.MaLR.LTR	1.32701	1.72618	1.86304	1.90335	1.40134	1.18347	0.920881	1.20337	1.53039	1.4429
L1MA10.L1.LINE	1.42136	1.67753	1.86612	2.16686	1.97015	1.20363	1.13443	0.959625	1.23216	1.12842
RLTR9A3B.ERVK.LTR	2.01858	1.98069	2.09289	1.63785	1.03621	1.13525	0.833318	1.0571	1.09691	1.22156
RLTR35B_MM.ERVL.LTR	1.327	1.48968	1.47196	1.55983	1.46618	1.10461	0.863973	1.14662	1.36368	1.2701
MER47B.TcMar.Tigger.DNA	1.58481	1.64408	1.53849	1.36603	0.897583	1.04194	0.923576	0.765039	1.01271	1.05755
MER54B.ERVL.LTR	1.21136	1.29379	0.907616	1.34953	1.37534	0.701037	0.718079	0.660726	0.640015	0.566077
MER99.hAT.DNA	1.53879	1.31773	0.886865	0.959895	0.386582	0.79441	0.873394	1.76339	1.75616	1.09709
FordPrefect.hAT.Tip100.DNA	1.04365	1.65394	1.69146	1.60421	1.54375	1.70359	1.01871	1.02396	1.4045	1.204
Looper.PiggyBac.DNA	0.838319	0.917566	1.18508	1.22136	1.13183	1.34498	1.20326	1.46029	1.53465	1.55697
ERVL.E.int.ERVL.LTR	2.03607	2.34681	1.97847	2.00614	1.68276	1.40334	1.16006	1.12349	1.45754	1.24603
MER53.hAT.DNA	2.71254	2.49589	2.30179	2.10817	2.07128	1.7382	1.77946	2.06441	2.11055	1.92567
L1ME3D.L1.LINE	1.78715	1.40434	1.41206	1.17303	1.18524	1.02173	0.896951	1.35751	1.51631	1.87947
MER131.SINE.SINE.	1.52494	1.29926	1.34755	1.22952	0.303003	0.918123	0.877308	0.866439	0.803428	1.01235
Charlie1b_Mars.hAT.Charlie.DNA	0	0	0	0.012607	0	0	0	0.00827218	0.0670375	0.0764405
Tigger17.TcMar.Tigger.DNA	1.71494	1.83653	1.37305	1.28734	1.00545	0.8946	0.908166	1.13612	1.22167	0.830744
LTR84b.ERVL.LTR	0.84682	0.877439	0.541723	0.90642	0.320532	0.825087	1.12817	1.2725	1.30428	1.20778
LTR82A.ERVL.LTR	2.23646	2.17959	1.76079	1.26598	0.700203	0.89997	0.873655	1.50545	1.54922	1.58806
Charlie10.hAT.Charlie.DNA	1.0246	1.42899	1.61493	1.52431	1.30358	0.846229	0.851962	1.12652	1.30192	1.16187
MER74C.ERVL.LTR	0.0351019	0.451467	0.033137	0.350801	0.118733	0.179411	0.140223	0.167699	0.14958	0.206338
MLT2B3.ERVL.LTR	2.33334	2.22777	2.21907	1.93804	2.01925	1.86394	1.41406	1.50393	1.82187	1.63311
C573_MM.C573_MM.Other	0	0.166328	0.0871069	0.0187446	0.137694	0.134501	0.106962	0.170443	0.246699	0.359385
Eulor5A.DNA.DNA.	1.88099	1.4407	0.706469	0.290676	0.171484	0.987779	1.11401	1.01522	1.23224	0.479372
MER34A1.ERV1.LTR	1.38742	1.61632	1.78814	1.60922	1.17978	1.12521	0.941731	0.855771	1.30339	1.19444
MLT2D.ERVL.LTR	2.02422	2.15974	1.83065	1.86916	1.83105	1.69565	1.32148	1.48167	1.67486	1.45399
MLT1F.int.ERVL.MaLR.LTR	0.79011	0.992629	1.12747	1.29502	1.93013	1.97732	1.87285	1.23691	1.94961	1.648
MamRep137.TcMar.Tigger.DNA	1.15028	1.26903	1.24413	1.2837	1.38618	1.40586	1.18996	1.15435	1.4875	1.10816
ERVB3_1.LTR_MM.ERVK.LTR	1.23601	1.22256	1.7593	1.35008	1.2229	1.27234	1.0574	1.1582	1.33498	0.945217
MER57.int.ERV1.LTR	0.831279	1.02812	0.938132	0.799121	0.360295	0.338695	0.501171	0.22371	0.510001	0.235863
MER106A.hAT.Charlie.DNA	0.791657	0.541689	0.554514	0.881272	0.176572	0.612069	0.376737	0.47316	0.777789	0.363752
L1M6.L1.LINE	2.22716	1.96767	1.48003	0.95195	0.671734	0.538427	0.428371	0.923038	1.06648	1.18645
Charlie4.hAT.Charlie.DNA	0.168345	0.444094	0.640076	0.624302	0.453656	0.254539	0.40961	0.338936	0.83937	0.82748
L1MDb.L1.LINE	1.20139	1.15959	1.85601	1.64641	1.8197	1.14036	0.957148	1.09866	1.19618	1.2692
LTR16E1.ERVL.LTR	1.64258	1.72127	1.40912	1.23668	1.40176	0.958944	0.669059	0.48645	0.661065	0.859665
Charlie4z.hAT.Charlie.DNA	1.37117	1.48176	1.57874	1.57015	1.3441	1.16878	1.12978	1.43187	1.70327	1.10892
LTR41.ERVL.LTR	1.30004	1.37259	1.81792	1.88595	1.39671	1.25322	1.23435	1.0081	1.34758	0.94523
LTR33A_.ERVL.LTR	1.74542	1.83312	1.34531	1.23613	1.1846	0.780828	0.74805	0.922518	0.866511	0.759822
Tigger17b.TcMar.Tigger.DNA	0.128565	0.325348	0.605969	0.662472	0.194649	0.326537	0.133633	0.420657	0.63443	0.364402
Tigger17c.TcMar.Tigger.DNA	1.12624	1.59698	1.72213	1.73749	1.52393	1.42615	1.26965	1.52124	1.6961	1.63544
RLTR19D.ERVK.LTR	0.74499	0.336749	1.50182	1.66733	0.717781	0.561919	0.116354	0.0898017	0.00838303	0.105754
Kanga11a.TcMar.Tc2.DNA	2.64078	2.37621	1.75538	1.65498	0.721314	0.372388	0.334732	0.366238	0.554385	0.677384
ORSL.2a.hAT.Tip100.DNA	1.15369	0.992931	0.307609	0.300269	0.206093	0.0897006	0.0624326	0.0540274	0.15662	0.0424638
L4_C_Mam.RTE.X.LINE	1.49843	1.72543	1.49282	1.47674	1.0504	1.21877	1.04846	1.12562	1.04928	1.00679
MER88.ERVL.LTR	0	0.406049	0.334596	0.15056	0.200094	0.266977	0.0531406	0.183574	0.0787196	0.0805536
LTR55.ERVL.LTR	1.65719	1.56379	1.09381	0.689503	0.878862	0.264427	0.0880049	0.161855	0.350132	0.20571
Charlie2a.hAT.Charlie.DNA	1.92269	1.97403	1.61234	1.13984	0.876878	0.892181	0.873501	1.09367	1.2347	1.18322
L1M3d.L1.LINE	1.17573	1.39651	0.862922	0.542923	0.726865	0.342944	0.257199	0.144827	0.281225	0.414158
LTR87.ERVL.LTR	0.359897	1.06642	0.794401	1.04982	0.823695	0.769746	0.685019	1.02951	0.886685	0.750511
RLTR17C_Mm.ERVK.LTR	0.772952	0.773952	1.11218	1.21066	1.4865	0.879823	0.88703	0.763844	1.01768	0.724889
L1MEh.L1.LINE	0.785983	0.617457	1.08528	0.714339	0.442244	0.413585	0.399794	0.42876	0.40962	0.290964
LTR88a.Gypsy.LTR	0.806458	0.288928	0.738111	0.484042	0.317858	0.136454	0.0684826	0.177258	0.358719	0.402813
L1MEb.L1.LINE	0.831577	1.06557	1.05515	1.38368	0.88448	0.981064	0.883494	1.1808	1.00165	1.10511
RLTR31_Mur.ERVK.LTR	1.78137	1.84575	1.85618	1.77306	1.76105	1.12569	0.78002	0.998369	1.13562	1.13711
MLT1H1.int.ERVL.MaLR.LTR	0.449336	0.331118	0.705088	0.658834	0.426949	0.588891	0.306225	0.408742	0.531718	0.319171
MER63A.hAT.Blackjack.DNA	1.84396	1.78608	1.96405	1.86172	1.95009	1.41454	1.07018	1.00773	1.14498	0.895004
RLTR41B.ERV1.LTR	0.52606	0.586445	1.63368	1.67885	0.777827	0.360187	0.26853	0.350074	0.460769	0.279555
LTR40c.ERVL.LTR	1.82721	1.27277	0.972638	1.12107	1.17987	1.32009	1.12207	1.05466	1.00795	0.6793
Tigger9b.TcMar.Tigger.DNA	0.630721	0.988771	1.35069	1.06787	0.511338	0.897292	0.65231	0.707892	1.20913	0.994579
RLTR46A.ERVK.LTR	0.816377	0.58384	2.35646	2.02389	1.14053	0.519132	0.370541	0.0629745	0.329368	0.142316
Ricksha.MuDR.DNA	0	0.64104	0.527053	0.475549	0.550791	0.265715	0.157081	0.295583	0.761934	0.791237
MLT2C2.ERVL.LTR	2.14315	1.66786	1.41978	1.51614	1.04294	1.63495	1.202	1.02449	1.13695	1.09097
MER74B.ERVL.LTR	1.56371	1.27628	1.2003	1.2691	1.31397	0.660788	0.501582	0.674663	0.727086	0.648768
MER102c.hAT.Charlie.DNA	1.58635	1.5007	1.24948	1.3968	0.648377	0.992192	0.804075	0.871369	1.12489	0.920901
RLTR30D_MM.ERV1.LTR	1.18938	1.36127	1.94605	1.71721	1.82281	1.19581	0.897496	1.21106	1.3925	0.948427
MER102a.hAT.Charlie.DNA	1.78385	1.55603	1.61237	1.28872	1.2734	1.19054	0.816562	1.01262	1.03573	0.847843
MLT1B.int.ERVL.MaLR.LTR	0.287838	0.131487	0.478159	0.400095	0.44623	0.539536	0.344196	0.426255	0.381636	0.559764
RMER16B3.ERVK.LTR	0.324584	0.910051	1.00694	1.13291	0.762229	0.720071	0.527473	0.662891	0.772278	0.849284
RLTR16C_MM.ERVK.LTR	1.8013	1.78211	1.34005	1.50664	1.42798	1.09027	0.972949	1.03985	1.40232	1.38261
L1M8.L1.LINE	0.946283	1.13212	0.914447	1.27585	1.14196	0.71265	0.444102	0.576855	0.871779	0.918402
ORSL.2b.hAT.Tip100.DNA	0.864755	1.10179	0.760284	0.779397	0.601092	0.533261	0.290877	0.467538	0.81841	0.657771
LTR16A2.ERVL.LTR	0.832799	1.36434	1.16135	1.31597	0.470036	0.323876	0.402377	0.356938	0.530952	0.239985
MER105.DNA.DNA	0.696747	0.77785	0.900369	0.918327	1.15622	0.830671	0.746564	0.969146	1.0905	0.722294
Kanga1.TcMar.Tc2.DNA	1.14245	1.23341	1.04467	1.22888	1.23761	0.845463	0.449258	0.794739	0.758352	0.887044
LTR68.ERV1.LTR	0.248048	0.996855	0.70513	0.671592	0.372282	0.221126	0.165031	0.0584603	0.174485	0.226381
LTR48B.ERV1.LTR	1.2177	0.983504	0.978469	1.22248	0.991153	0.767991	0.654147	0.605666	0.67796	0.74128
Zaphod.hAT.Tip100.DNA	1.87633	1.65894	1.70913	1.55776	1.41805	1.17422	0.950015	1.05405	0.991485	1.01151
LTR31.ERV1.LTR	1.52178	1.08259	1.5456	1.54608	0.539944	0.61489	0.643187	0.63778	0.844232	0.632337
Mam_R4.Dong.R4.LINE	1.16559	0.609638	0.77431	0.546872	0.309489	0.209351	0.180116	0.117642	0.237222	0.358031
Zaphod3.hAT.Tip100.DNA	1.09185	1.48942	1.27934	0.777567	0.84606	0.703064	0.610938	0.557119	0.579268	0.907699
MER70B.ERVL.LTR	1.58345	1.32689	1.44202	0.945712	0.318636	0.810221	0.347512	0.334775	0.47496	0.469165
HERV16.int.ERVL.LTR	0.514114	0.626375	0.653812	0.879358	0.924274	0.451592	0.304634	0.375703	0.546912	0.297652
LTR82B.ERVL.LTR	0.544993	0.864401	0.644589	0.507128	0.207497	0.413724	0.214429	0.314032	0.436321	0.511845
RMER16B.ERVK.LTR	1.76713	1.39103	0.587493	0.976787	0.637428	0.728365	0.442116	0.356371	0.571271	0.301416
RLTR3_Mm.ERVK.LTR	0	0	0.0608613	0.0575459	0.0143212	0.156385	0.0366024	0.0196671	0.0773803	0.0347694
RLTR42.ERVK.LTR	1.27225	1.59783	1.07163	1.15775	0.84607	0.768401	0.435126	0.800111	1.00566	0.86119
Charlie21a.hAT.Charlie.DNA	0.907522	0.564244	1.94492	1.8095	1.56973	0.642428	0.599106	0.367275	0.803387	0.447077
Helitron1Nb_Mam.Helitron.RC	0.159221	0.459868	0.503165	0.406857	0.195129	0.108973	0.0894296	0.324098	0.236222	0.225656
RLTR20A.ERVK.LTR	1.57985	1.42578	1.26308	1.2452	1.36664	1.17319	1.06592	1.13184	1.28057	1.12021
MLT2E.ERVL.LTR	0.842047	0.783258	1.38152	1.38708	0.433494	0.550938	0.351272	0.0556006	0.311474	0.0985612
MER57D.ERV1.LTR	1.67447	1.68852	1.54149	1.19468	0.509249	0.551591	0.545348	0.431636	0.829729	0.743826
LTR33A.ERVL.LTR	1.45151	1.54615	1.31285	1.26342	0.945575	0.515863	0.681688	0.612687	0.949712	0.617596
LTR85a.Gypsy.LTR	0.735813	0.665849	0.841002	1.2759	1.44732	1.23464	1.18752	1.1188	1.18904	1.46845
MLT1M.ERVL.MaLR.LTR	1.21361	1.05909	0.849412	0.411531	0.632269	0.746644	0.666933	0.773063	0.818144	0.573728
MER92.int.ERV1.LTR	1.1748	1.06907	1.48268	1.44285	1.79981	1.23202	1.01096	0.880387	0.834317	1.03363
DNA1_Mam.TcMar.DNA	0	0.589486	0.399015	0.178552	0.124722	0.140926	0.1388	0.0428241	0.213958	0.166742
LTR78.ERV1.LTR	2.36453	2.34557	2.06216	1.74182	1.46778	1.18514	1.27039	0.82904	1.26473	0.921601
L1M7.L1.LINE	0.80589	1.16786	0.947553	0.773638	0.579771	0.858269	0.417179	0.394113	0.636474	0.740099
ORR1G.int.ERVL.MaLR.LTR	2.39242	2.23154	2.31208	1.97464	1.72571	0.777693	0.463828	0.437375	0.38348	0.240473
LTR75.ERVL.LTR	0.186662	0.374849	0.618814	0.534096	0.425484	0.284304	0.209672	0.204523	0.404408	0.113263
RLTR31_Mm.ERVK.LTR	1.22164	1.05979	1.50956	1.63243	1.25554	0.962447	1.06916	0.81208	1.18462	0.884693
MER115.hAT.Tip100.DNA	1.22212	1.56284	1.32738	1.31671	1.06562	0.721235	0.624426	0.56903	1.00867	0.936939
RLTR26B_MM.ERVK.LTR	2.49385	2.46018	1.56966	1.42867	1.19527	1.09139	0.894339	0.949427	1.07068	1.03568
L1M6B.L1.LINE	0.394084	0.181526	0.267356	0.481332	0.288932	0.118643	0.0801071	0.188253	0.166765	0.110288
MER73.ERVL.LTR	1.06728	0.856943	0.632957	0.545173	0.34477	0.281883	0.267822	0.291608	0.518781	0.279616
MER81.hAT.Blackjack.DNA	0.970705	1.26629	1.89747	1.77156	1.07702	0.756768	0.647338	0.377365	0.98466	0.779285
Tigger14a.TcMar.Tigger.DNA	0.684019	0.741507	0.474189	0.79428	0.558603	0.562286	0.384345	0.66154	1.04846	0.762239
MER91A.hAT.Tip100.DNA	1.83308	1.55241	1.09133	1.32075	0.71238	0.398078	0.431272	0.592542	0.972775	0.6215
MER45A.hAT.Tip100.DNA	0.865764	1.45737	1.79888	1.79109	1.73183	1.17644	0.895051	1.04783	1.15134	1.1945
MMTV.int.ERVK.LTR	0.477727	0.257416	0.325433	0.599264	0.140327	0.689972	0.324134	0.506047	0.599893	0.382836
Charlie17b.hAT.Charlie.DNA	0.520322	0.731511	1.08949	1.08999	0.906709	0.514788	0.362987	0.292024	0.713715	0.379342
Charlie17.hAT.Charlie.DNA	0.378918	0.826551	0.684793	0.89197	0.85665	1.01843	0.665372	0.908846	0.772857	1.03015
MamGypLTR3.Gypsy.LTR	1.08092	1.12076	1.8568	1.33498	0.661467	0.101765	0.077658	0.146621	0.192449	0.305214
ERVB5_1.LTR_MM.ERVK.LTR	1.03448	1.01521	1.36037	1.18059	0.849549	0.486805	0.461205	0.399022	0.791001	0.554509
MER63B.hAT.Blackjack.DNA	1.67365	1.70608	1.44484	1.55354	1.20129	1.34715	0.738404	0.647445	1.30055	0.861743
LTR16B2.ERVL.LTR	1.37801	1.10248	1.56311	1.78205	0.92963	1.02962	0.794449	0.502473	0.613849	0.45914
MamRep605.LTR.LTR.	1.6164	1.71858	1.41032	1.33727	0.99225	0.933239	0.823667	0.849188	1.14268	0.914667
MER127.TcMar.Tigger.DNA	0.529978	0.715855	0.409971	0.708105	0.482358	0.767766	0.501502	0.820359	0.66306	0.418515
MER57E1.ERV1.LTR	0.807319	1.04306	0.75163	0.961373	0.387725	0.574501	0.268969	0.335217	0.372778	0.512048
RLTR1.ERV1.LTR	0.352748	0.442222	1.12802	0.855784	1.01006	0.548424	0.167943	0.212179	0.255454	0.112025
MER70A.ERVL.LTR	0.72556	0.776552	0.742703	0.563045	0.298571	0.417332	0.159038	0.273978	0.439518	0.297433
LTR33C.ERVL.LTR	0.84465	0.863817	0.66628	0.66429	0.484077	0.921584	0.627657	0.438873	0.584778	0.350792
UCON6.UCON6.Unknown	0	0.242952	0.365814	0.410764	0.23747	0.382381	0.185765	0.656721	0.607457	0.70274
MamRep1879.hAT.Tip100.DNA	0.334812	0.186361	0.557242	0.294084	0.121453	0.139375	0.1468	0.170125	0.236733	0.166178
MER94.hAT.Blackjack.DNA	0.94861	1.26761	0.98526	0.93392	1.01435	0.678842	0.579568	0.513241	0.886187	0.773116
Helitron3Na_Mam.Helitron.RC	1.41027	1.48942	1.61388	1.16578	1.09714	0.471132	0.495646	0.520904	0.477819	0.711371
L1M3f.L1.LINE	0.715146	0.593615	1.00159	0.932916	0.315153	0.253513	0.268678	0.373653	0.26077	0.331587
Charlie16a.hAT.Charlie.DNA	1.15545	0.73453	0.675426	0.785532	0.722666	0.412443	0.32745	0.446634	0.583094	0.598178
ERVB4_3.I_MM.int.ERVK.LTR	0.912748	0.980364	1.74199	1.56085	1.18297	1.12821	0.985742	1.05075	0.99519	0.969791
Kanga1a.TcMar.Tc2.DNA	1.7714	1.33399	1.17657	0.714224	0.304779	0.817637	0.730932	0.823774	0.789894	0.780927
LTR37B.ERV1.LTR	1.64996	1.70658	1.43656	1.34667	1.06991	0.575584	0.425573	0.536542	0.599452	0.506315
UCON5.UCON5.Unknown	0.644651	0.472823	0.181774	0.537187	0.225542	0.134572	0.0458705	0.133571	0.261265	0.110444
LTR86A1.ERVL.LTR	0.0366572	0.686883	2.17249	2.22243	0.863981	0.245528	0.0642305	0.0524949	0.238373	0.185848
MLT1J.int.ERVL.MaLR.LTR	2.26924	2.09635	1.87398	1.54529	1.10864	0.862376	0.602042	0.842184	1.09636	0.932839
LTR84a.ERVL.LTR	0.450186	0.877054	0.694786	0.899686	0.403695	0.425588	0.373788	0.68932	0.630611	0.678046
UCON29.PiggyBac.DNA	0.599317	0.315434	0.541273	0.550717	0.273997	0.347464	0.151806	0.200278	0.443666	0.213457
LTR48.ERV1.LTR	2.12752	2.07008	1.57005	1.21481	1.46142	1.37377	1.22329	0.956181	1.22095	1.23501
X6B_LINE.CR1.LINE	1.12685	1.30061	1.30453	1.17554	1.2626	1.20881	1.15694	1.03689	1.1905	1.04547
Charlie25.hAT.Charlie.DNA	0.643483	0.652634	0.949109	0.679512	0.394285	0.41659	0.556839	0.601392	0.454915	0.640795
CR1_Mam.CR1.LINE	0.42388	1.08575	1.52243	1.26388	1.19276	0.844537	0.674436	0.854449	1.09877	0.8246
RLTR47.ERVK.LTR	1.3618	1.08596	1.59617	1.88262	1.61925	1.30745	1.1087	1.63935	1.63127	1.61314
MamTip2.hAT.Tip100.DNA	1.70039	1.61488	1.3836	1.2691	0.85875	1.01842	0.907667	0.967641	1.25199	1.06296
MER126.DNA.DNA	0.353175	0.616928	0.72406	0.697687	0.188309	0.578149	0.656797	0.452539	0.603922	0.781803
MER121.TcMar.DNA	1.5822	1.79221	1.7617	1.90326	1.28512	1.38334	1.24264	1.31372	1.40041	1.24055
LTR40a.ERVL.LTR	2.23355	1.98043	1.98549	1.62437	1.12383	0.842595	0.658977	0.668326	0.997548	1.10191
LTR65.ERV1.LTR	0.973789	1.09731	0.959152	1.04801	0.820816	0.983196	0.675246	0.547084	0.56635	0.71766
MER45R.hAT.Tip100.DNA	1.67657	1.38323	1.01462	0.994146	0.831644	0.699452	0.34783	0.850984	0.974662	0.699416
LTR108c_Mam.ERVL.LTR	0	0.16198	0	0.00455629	0.215141	0.0212524	0.0372789	0.00662659	0.182179	0
MER65.int.ERV1.LTR	0.338819	0.688913	0.229102	0.133741	0.166231	0.103734	0.0454857	0.192941	0.228162	0.124635
LTRIS6.ERV1.LTR	2.07112	2.13945	1.36011	1.53063	1.81016	0.82997	0.605255	0.947018	1.04542	1.07959
AmnSINE2.Deu.SINE	0.826817	0.980912	0.954548	1.01325	0.761986	1.12731	0.916517	0.649863	1.00157	0.773429
Arthur1B.hAT.Tip100.DNA	1.70176	1.87311	1.6946	1.41377	1.22759	1.17104	1.08256	1.06524	1.21628	1.14968
Charlie20a.hAT.Charlie.DNA	1.04732	0.886893	0.672412	0.951185	0.478575	0.375336	0.241618	0.303807	0.359177	0.44384
L1MEi.L1.LINE	1.74623	1.69413	1.37548	1.21305	1.17473	1.11515	0.834037	1.28056	1.19569	1.20661
LTR73.ERV1.LTR	0.584286	0.808719	0.936738	1.00735	0.703258	0.554247	0.47566	0.590915	0.692935	0.611219
LTR33B.ERVL.LTR	2.14517	2.05373	1.67359	1.52041	1.46825	1.63354	1.40606	0.906459	0.782128	0.876309
MER92B.ERV1.LTR	2.43807	2.22493	1.83777	1.43108	0.882039	0.543937	0.511163	0.41763	0.624125	0.382143
UCON27.UCON27.Unknown	0.0920057	0.479113	1.26112	0.898985	0.374258	0.165244	0.131798	0.0450915	0.0843722	0.122741
Ricksha_0.MULE.MuDR.DNA	0.0351019	0.11905	0.375975	0.409097	0.425927	0.166623	0.127357	0.165152	0.209125	0.150855
Tigger20a.TcMar.Tigger.DNA	0.668791	0.850653	0.685486	0.463567	0.231508	0.671703	0.683384	0.502634	0.768397	0.762473
RLTR44D.ERVK.LTR	1.90272	1.86397	1.01793	1.33948	1.02595	1.58225	1.20789	0.373002	0.732622	0.721226
Charlie11.hAT.Charlie.DNA	0	0.569268	0.155339	0.643131	0.238371	0.233875	0.0676605	0.291879	0.274732	0.193853
MLT1G.int.ERVL.MaLR.LTR	0.242752	0.124661	0.31108	0.0698137	0.157299	0.272563	0.132623	0.165199	0.0924331	0.104504
MER124.DNA.DNA.	0.129302	0.880318	1.07565	0.670556	0.31825	0.37162	0.0559149	0.218435	0.445169	0.308299
UCON4.UCON4.Unknown	0.813148	0.858358	0.47961	0.289696	0.14846	0.424885	0.392609	0.624548	0.777059	0.945324
X5B_LINE.CR1.LINE	0	0.366915	0.541311	0.324647	0.265186	0.137166	0.265312	0.277302	0.125632	0.112696
UCON9.UCON9.Unknown	0.216102	0.233386	0.048957	0.296902	0.0128238	0.0699243	0.0481947	0.0343665	0.0703767	0
RNERVK23.int.ERVK.LTR	0.115914	0.218479	0.420834	0.396151	0.576854	0.119583	0.156311	0.140473	0.375085	0.359734
MER130.MER130.Unknown	0.0858445	0.508788	0.742983	0.397396	0.706618	0.496746	0.392887	0.376984	0.5609	0.390851
MER5C1.hAT.Charlie.DNA	0.284285	0.771699	0.252113	0.436079	0.0284153	0.172436	0.0402451	0.228414	0.324811	0.31952
HERVL40.int.ERVL.LTR	2.01802	2.0487	1.73343	1.08932	0.71048	0.470143	0.247627	0.253309	0.464023	0.324398
MER96.hAT.Tip100.DNA	0.251727	0.658881	0.313357	0.609654	0.312773	0.264674	0.116056	0.160834	0.288467	0.38643
LTR101_Mam.ERVL.LTR	0.745763	1.02712	0.849027	1.1553	1.33377	0.389553	0.346609	0.202765	0.150022	0.259852
Eulor6B.DNA.DNA.	0.190924	0.356613	0.102049	0.140742	0.0719185	0.164202	0.189854	0.0569114	0.168246	0.243418
Charlie17a.hAT.Charlie.DNA	0.482851	0.140638	0.351768	0.644696	0.342385	0.227604	0.188808	0.434935	0.200213	0.318629
LTR16A1.ERVL.LTR	1.51116	1.76001	1.35173	0.775424	0.595225	0.452716	0.385478	0.470067	0.545535	0.871483
RLTR30B_MM.ERV1.LTR	1.10296	1.21025	1.71598	1.56159	1.16781	1.00514	0.678305	0.723914	0.799049	0.725285
FAM.Alu.SINE	1.13788	0.994234	1.2966	1.20737	1.18073	1.26149	1.2464	1.14979	1.1728	1.05811
MLT1A.int.ERVL.MaLR.LTR	0.122621	0.240734	0.467025	0.202934	0.388178	0.389772	0.237135	0.316845	0.325371	0.260945
MER5C.hAT.Charlie.DNA	0.884172	1.0057	1.07767	1.36517	1.06276	0.759721	0.547512	0.897233	0.94249	1.03516
LTR77.ERV1.LTR	0	0.0531174	0.484055	0.728765	0.431198	0	0	0.182697	0.154312	0.349688
Ricksha.MULE.MuDR.DNA	0.119483	0.130158	0.28671	0.175684	0.0712896	0.0494783	0.0488817	0.166693	0.111367	0.103248
LTR86C.ERVL.LTR	0.229302	0.257982	0.384739	0.321975	0.257548	0.113547	0.15726	0.188982	0.373347	0.236838
LTR16E2.ERVL.LTR	1.81308	1.77604	1.15538	0.950243	0.68929	0.582743	0.510539	0.468539	0.591584	0.661801
MER92D.ERV1.LTR	0.0640128	0.350721	1.12646	1.17613	0.989384	0.43079	0.264931	0.161774	0.119923	0.266969
MER57C2.ERV1.LTR	1.26855	1.39718	1.03431	0.850084	0.486166	0.521567	0.416067	0.500751	0.682911	0.611249
LTR102_Mam.ERVL.LTR	1.52498	1.34596	1.97861	2.23654	1.5691	1.3485	1.2071	1.20561	0.951918	1.37031
L1P5.L1.LINE	0.854259	0.579949	0.835942	0.854664	0.672276	0.393056	0.406224	0.417292	0.589658	0.354615
Charlie26a.hAT.Charlie.DNA	0.383789	0.445665	0.74454	0.16917	0.503239	0.476421	0.162195	0.412324	0.441115	0.484799
LTR107_Mam.LTR.LTR	1.68693	1.58746	1.09924	0.334529	0.198626	0.167511	0.145067	0.13611	0.29489	0.117341
RLTR53B_Mm.ERVK.LTR	1.08978	1.35152	1.15816	0.9488	0.945219	0.960802	0.960752	0.886867	1.17537	0.877256
Eulor9C.DNA.DNA	0	0.23365	0.149782	0.182336	0.725389	0.883478	0.762233	0.861478	0.876921	0.548071
LTR81A.Gypsy.LTR	0.941146	1.36865	0.397544	0.681176	0.0721424	0.141727	0.0649735	0.228136	0.238357	0.277407
X7A_LINE.CR1.LINE	0.157967	0.32943	0.624772	0.978103	0.689008	0.414314	0.198369	0.22057	0.645092	0.291646
MER90.ERV1.LTR	0.976102	1.04733	0.822357	0.972689	0.474812	0.88281	0.688718	0.838108	0.935659	0.994458
MER91B.hAT.Tip100.DNA	0.800845	0.956815	1.00177	0.776709	0.582446	0.67559	0.748913	0.829464	0.72253	0.56357
MLT1H2.int.ERVL.MaLR.LTR	0.307075	0.351158	0.401196	0.560303	0.378746	0.248959	0.216553	0.230347	0.339511	0.24169
ERV3.16A3_LTR.ERVL.LTR	1.95728	1.73331	1.1549	0.587868	0.50916	0.628174	0.443501	0.478382	0.490651	0.57918
MLT1J1.int.ERVL.MaLR.LTR	0.210195	0.193949	0.27616	0.20013	0.0904041	0.0633016	0.0620395	0.0802279	0.198957	0.138755
MER110A.ERV1.LTR	0.662336	0.314961	0.679247	0.618735	0.570092	0.14417	0.169964	0.259566	0.302874	0.25507
MamRep1527.LTR.LTR	0.673416	1.10848	1.38744	1.15957	0.83593	0.669065	0.582889	0.830038	0.985022	0.78246
SUBTEL_sa.Satellite.Satellite	0.335146	0.268183	0.101289	0.271392	0.367731	0.39826	0.299074	0.2843	0.456267	0.497778
MLT1E2.int.ERVL.MaLR.LTR	0	0.315451	0.041083	0.179803	0.0795352	0.0485266	0.0563903	0.160699	0.0477124	0.0747419
LTR78B.ERV1.LTR	1.17241	1.35812	1.14669	0.954291	0.643996	0.565569	0.343291	0.378463	0.703488	0.470272
MamTip1.hAT.Tip100.DNA	0.933555	0.559662	0.176121	0.137827	0.200438	0.307931	0.208764	0.211726	0.157556	0.0998426
Tigger11a.TcMar.Tigger.DNA	0	0.163797	1.39294	1.60465	1.48237	0.655639	0.360613	0.478495	0.528036	0.532999
MER110.ERV1.LTR	0.715339	0.554621	0.589842	0.520864	0.152203	0.189379	0.288652	0.5305	0.421341	0.523144
Chap1_Mam.hAT.Charlie.DNA	0.378727	0.500977	1.36322	1.09332	1.22816	0.719703	0.479161	0.307671	0.269236	0.391509
BGLII_C.ERVK.LTR	2.15807	1.8048	1.49451	1.39743	0.561224	0.654291	0.286644	0.281551	0.560367	0.293071
MER70.int.ERVL.LTR	1.46774	1.53231	1.39118	1.42523	1.06311	1.21366	1.06449	1.05736	1.03648	1.19941
MamRep38.hAT.DNA	0.100639	0.741708	0.849514	0.800246	0.792755	0.223911	0.224597	0.335291	0.472268	0.445733
MamRep4096.hAT.DNA	1.07507	0.893598	0.947521	0.67775	0.408435	0.285902	0.201306	0.326861	0.352588	0.434663
MER45C.hAT.Tip100.DNA	1.09764	1.30188	0.630484	0.621988	0.173116	0.43053	0.213785	0.251803	0.486638	0.339742
L5.RTE.X.LINE	0.558309	0.780415	0.376717	0.341411	0.43745	0.426501	0.366135	0.221747	0.232661	0.353117
MLT1F1.int.ERVL.MaLR.LTR	0	0.657137	0.533139	0.577431	0.216017	0.313468	0.184817	0.359948	0.27983	0.301833
Tigger12A.TcMar.Tigger.DNA	0.167191	0.180755	0.551108	0.579309	0.137311	0.226007	0.232034	0.0682027	0.126068	0.0649368
LTR109A2.ERV1.LTR	0.298256	0.362993	0.158839	0.0390581	0.0617559	0.306014	0.367994	0.315685	0.322891	0.331825
MER129.LTR.LTR.	0.233883	0.170144	0.212785	0.393806	0.137634	0.0578002	0.03804	0.142539	0.1706	0.217966
X3_LINE.RTE.BovB.LINE	0.669911	1.02435	0.680016	0.854381	0.365239	0.472119	0.262202	0.249767	0.365152	0.256691
LTR79.ERVL.LTR	1.30767	1.33393	1.3005	1.1852	0.593865	0.444708	0.367249	0.444635	0.645119	0.324495
MADE2.TcMar.Mariner.DNA	0.865302	0.338295	0.665705	0.778793	0.279228	0.457369	0.294278	0.386881	0.421948	0.525625
LTR81C.Gypsy.LTR	0.621279	1.07137	0.36428	0.411349	0.107298	0.144853	0.102523	0.118875	0.308935	0.0397144
MLT1A1.int.ERVL.MaLR.LTR	0.229302	0.82563	0.315534	0.421665	0.421071	0.251523	0.190375	0.163578	0.248951	0.1403
L1M3b.L1.LINE	0.830954	0.93261	0.930866	0.123818	0.393187	0.212646	0.192637	0.21972	0.317804	0.20411
LTR16B1.ERVL.LTR	0.582362	0.903355	0.892035	0.905923	0.623955	0.428345	0.381448	0.366681	0.505218	0.289175
MamGyp.int.Gypsy.LTR	0.733477	0.204953	0.0572857	0.063141	0.0838967	0.100489	0.0257774	0.148256	0.0440634	0
Tigger12c.TcMar.Tigger.DNA	0.946579	1.01809	0.339104	0.366611	0.162434	0.302824	0.0773411	0.262574	0.536216	0.219366
LTR28B.ERV1.LTR	2.23091	2.05997	1.33803	1.04304	1.09368	1.28165	1.26274	0.927134	1.17506	1.10617
LTR80B.ERVL.LTR	1.10205	0.825432	0.386476	0.319201	0.375564	0.731255	0.341609	0.221399	0.314365	0.304104
Charlie10a.hAT.Charlie.DNA	0.389132	0.110568	0.278572	0.453105	0.136427	0.341412	0.11927	0.0899628	0.151348	0.214244
LTR75B.ERVL.LTR	0.270777	0.220268	0.134108	0.473536	0.502729	0.15703	0.22403	0.173846	0.0759609	0.142528
UCON28c.UCON28c.Unknown	0.0823634	0.171463	0.32416	0.18507	0.278004	0.259376	0.246248	0.296782	0.280866	0.3022
MER135.DNA.DNA	1.22728	0.827467	1.54696	0.941706	0.339555	0.25943	0.153892	0.349293	0.511738	0.344443
MER113A.hAT.Charlie.DNA	0.215397	0.578346	0.685212	0.485827	0.197093	0.398415	0.307655	0.375113	0.412524	0.330762
hAT.N1_Mam.hAT.DNA	0.243584	0.413519	0.521273	0.634399	0.369521	0.483696	0.543851	0.546373	0.671006	0.68934
MER123.DNA.DNA	0	0.509257	0.163515	0.0870606	0.105744	0.0495113	0.0142643	0.0499374	0.123933	0.111691
LTR80A.ERVL.LTR	0.176015	0.618269	0.391416	0.318409	0.162829	0.160195	0.163206	0.150445	0.168694	0.0724201
MER52.int.ERV1.LTR	0.552144	0.560349	0.842207	1.00016	0.893798	0.719851	0.332554	0.309823	0.391885	0.405198
LTR52.ERVL.LTR	1.44232	1.59703	0.868396	0.868095	0.286536	0.481725	0.166762	0.285275	0.460942	0.433059
MLT1N2.int.ERVL.MaLR.LTR	0	0	0.358017	0.00757087	0.0634911	0.0312984	0	0	0.0872655	0.020793
RLTR30C_MM.ERV1.LTR	0	0.606204	1.42366	1.07957	0.528357	0.176443	0.179367	0.107196	0.220636	0.230635
MamGypLTR1a.Gypsy.LTR	0.580438	0.812343	0.301052	0.489384	0.273006	0.183984	0.143082	0.192772	0.184522	0.149763
Ricksha_b.MuDR.DNA	2.17981	2.12993	1.13939	0.450098	0.129214	0	0	0.0336477	0.0162715	0
MER50B.ERV1.LTR	0	0.0955991	0	0.0688268	0	0.0202322	0	0.00478328	0.0152358	0.0867599
MLT1G1.int.ERVL.MaLR.LTR	0.878105	0.5915	0.238255	0.242835	0.0311713	0.0289492	0.0544369	0	0.0575018	0.0288243
MamGypLTR1b.Gypsy.LTR	0.688835	0.981694	0.742211	1.00775	1.09225	0.411648	0.167317	0.238216	0.327403	0.290764
UCON28a.UCON28a.Unknown	0.949811	1.02556	0.552436	0.473347	0.118854	0.130154	0.182066	0.0894659	0.287806	0.0773893
Helitron1Na_Mam.Helitron.RC	0.137712	0.786117	0.779772	0.288998	0.137135	0.152392	0.254685	0.405123	0.329698	0.584752
MER113B.hAT.Charlie.DNA	0.527159	0.890273	0.865365	0.205718	0.146402	0.187748	0.0309318	0.195266	0.180355	0.0927867
MER50.ERV1.LTR	0	0.105599	0	0.239536	0.0211663	0.110548	0	0.0378429	0.101515	0
Eulor2B.DNA.DNA.	0.178885	0.220428	0.236178	0.460252	0.315866	0.121969	0.0142511	0.0687367	0.184126	0.0246796
MLT1E3.int.ERVL.MaLR.LTR	0	0	0.174273	0.139717	0	0.0365129	0	0.0696092	0.0851672	0
UCON8.UCON8.Unknown	0.0351019	0.604686	0.275353	0.320082	0.277626	0.0990084	0.180256	0.107082	0.267874	0.237534
MER34.int.ERV1.LTR	0.0366572	0.0579991	0.345449	0.56265	0.193611	0.110084	0.0975085	0.165308	0.225767	0.168045
LTR86B2.ERVL.LTR	0.0777729	0.0405591	0.138235	0.027722	0.0265342	0.0895483	0.0906782	0.0439926	0.235445	0.117578
Charlie23a.hAT.Charlie.DNA	0.80536	0.680908	0.572681	0.914932	0.649763	0.354698	0.334313	0.263612	0.312634	0.268821
MER65D.ERV1.LTR	0.0351019	0.443632	0.373179	0.255021	0.050135	0.293413	0.216182	0.0566477	0.306896	0.145094
MLT1I.int.ERVL.MaLR.LTR	0.0457062	0.406161	0.133557	0.278942	0.0128238	0.0290545	0.00454675	0.0450041	0.111768	0.0229636
LTR53.ERVL.LTR	0.986225	0.599034	1.19035	1.00338	0.445843	0.394621	0.220407	0.254605	0.503632	0.267419
MER134.DNA.DNA.	0.0366572	0.225795	0.363333	0.317322	0.0739703	0.129563	0.143049	0.117215	0.161032	0.0660964
LTR16D1.ERVL.LTR	0	0.182958	0.181336	0.33805	0.305867	0.290242	0.17234	0.242963	0.124383	0.218737
LTR81B.Gypsy.LTR	1.33463	1.02325	0.615116	0.915757	0.720574	0.384034	0.176745	0.260164	0.409291	0.295061
MER92A.ERV1.LTR	0	0	0.184987	0.0900736	0.173875	0.203411	0	0.0236277	0.00508355	0.140151
MER72B.ERV1.LTR	0.235527	0.443204	1.00936	0.932449	0.37345	0.494192	0.461427	0.452759	0.800335	0.730878
MER51.int.ERV1.LTR	0.246131	0.15606	0.423829	0.287921	0.311593	0.083356	0.00507329	0	0.128366	0.0806339
Cheshire_Mars.hAT.Charlie.DNA	0	0	0	0.0733604	0	0.0492744	0	0	0.0414811	0
Arthur1C.hAT.Tip100.DNA	0.0640128	0.49418	0.947319	0.647561	0.505363	0.13884	0.10396	0.254795	0.19842	0.193829
UCON14.DNA.DNA.	0.861186	0.613313	0.46425	0.165269	0.137722	0.0578407	0.0323565	0.0439572	0.202242	0.533262
UCON13.Penelope.LINE.	0.256998	0.248622	1.20509	0.668199	0.252525	0.0893143	0.117346	0.138357	0.121387	0.153777
Eulor8.TcMar.DNA	1.36933	0.881088	0.54584	0.342108	0.325732	0.758246	0.308515	0.362948	0.414472	0.445426
MER87.ERV1.LTR	0.491583	0.704151	0.249015	0.0574522	0.0842497	0.15507	0.162942	0.0442572	0.190617	0.182643
MLT1C.int.ERVL.MaLR.LTR	0.268895	0.516349	0.75277	0.739522	0.825677	0.356939	0.295147	0.231808	0.257822	0.257867
UCON20.UCON20.Unknown	0.257618	0.0587786	0.0777826	0.0774691	0.0179751	0.0712151	0	0.0148391	0.106434	0.0781385
X8_LINE.CR1.LINE	0.964669	0.913965	0.828481	0.475698	0.470036	0.267943	0.283745	0.404686	0.568444	0.465485
LTR108a_Mam.ERVL.LTR	0.826442	0.849683	0.198314	0.24809	0.117266	0.0302964	0.0717965	0.0533415	0	0.060531
Charlie13b.hAT.Charlie.DNA	0.101176	0.412714	0.64713	0.581256	0.880007	0.571592	0.267919	0.311892	0.411375	0.177741
UCON17.UCON17.Unknown	0	0.0643765	0	0.0337974	0	0.00891084	0.0398055	0.0363207	0.148779	0
RLTR20A1.ERVK.LTR	1.60619	1.14069	0.824963	0.91392	0.576257	0.503475	0.485979	0.524491	0.519013	0.440551
LTR16D2.ERVL.LTR	0.850375	0.336404	0.438543	0.337037	0.287815	0.102639	0.0355065	0.0722507	0.141015	0
Eulor9A.DNA.DNA	0	0.140496	0.1424	0.469268	0.0218702	0.15299	0.0960028	0.168245	0.28349	0.320796
Tigger1a_Art.TcMar.Tigger.DNA	0	0.0624673	0.0485267	0.189371	0.0152783	0.0824924	0.0490539	0.101732	0.0665801	0.114547
LTR69.ERVL.LTR	0.398182	0.14585	0.384251	0.57093	0.166699	0.0984786	0.0834166	0.111979	0.0976899	0.233297
MER67D.ERV1.LTR	1.20304	0.893977	1.30276	0.92119	0.239345	0.255621	0.202375	0.267519	0.292178	0.24176
LTR105_Mam.ERVL.LTR	0.453384	0.276597	0.635922	0.628096	0.342352	0.259915	0.222758	0.214594	0.194549	0.454581
RLTR19A2.ERVK.LTR	0.357702	0.737774	0.870359	0.952575	0.316337	0.330269	0.272366	0.232792	0.339765	0.430891
X5A_LINE.CR1.LINE	0.202293	0.0673115	0.0940394	0.237762	0.0734507	0.0801077	0.0810729	0.0947316	0.119724	0.0214387
MamTip3.hAT.Tip100.DNA	1.45087	1.06062	0.915568	1.04172	0.563893	0.48588	0.298764	0.179358	0.450208	0.203979
MER50.int.ERV1.LTR	0.0366572	0.0484293	0.567224	0.225377	0.0138412	0.0865455	0.036416	0.0180624	0.0820284	0.043952
L1M2b.L1.LINE	0.0554703	0	0.0992816	0.0766497	0.0948601	0.00386329	0.00656581	0.0422724	0.0858922	0.0202909
MERX.TcMar.Tigger.DNA	0.117465	0.112517	0.146591	0.304375	0	0.214492	0.113895	0.195904	0.204708	0.270951
MER92C.ERV1.LTR	1.41432	1.37554	0.653809	0.603418	0.406272	0.128319	0.0550072	0.341112	0.368457	0.356791
Arthur1A.hAT.Tip100.DNA	0.332607	0.815853	0.200438	0.206011	0.332526	0.333611	0.214964	0.202167	0.430358	0.33184
MamGypLTR2c.Gypsy.LTR	0.133179	0.321468	0.607463	0.250188	0.206564	0.0674171	0.147993	0.182359	0.345178	0.257216
Eulor6E.DNA.DNA.	0.141219	0.109349	0	0.0197294	0	0.0526306	0.02	0	0.109186	0.0213415
LTR40A1.ERVL.LTR	0.486603	0.533889	0.280601	0.299046	0.10906	0.161697	0.106009	0.262611	0.20468	0.141338
LTR81.Gypsy.LTR	0.280812	0.549982	0.333206	0.319051	0.232247	0.368495	0.328424	0.232235	0.292335	0.10358
X2_LINE.CR1.LINE	0	0.171818	0.240194	0.18837	0.0768826	0.0178681	0.0222789	0.0216965	0.0615668	0.0618021
MER125.DNA.DNA	0.0717591	0.353623	1.18777	1.10058	0.640433	0.106159	0.113741	0.201317	0.152555	0.190049
UCON11.UCON11.Unknown	0.343554	0.405483	0.352814	0.268054	0.1371	0.0666875	0.0114036	0.0299239	0.0823518	0
LTR104_Mam.Gypsy.LTR	0.0905722	0.518368	0.54781	0.489894	0.501855	0.364107	0.337904	0.349064	0.330343	0.437084
Charlie10b.hAT.Charlie.DNA	0.649154	0.606954	0.358801	0.328042	0.324517	0.233874	0.056243	0.0181796	0.0671063	0.0254108
MamGypLTR1c.Gypsy.LTR	0.617846	0.580618	0.50873	0.443152	0.25521	0.307077	0.139686	0.0637594	0.295643	0.127145
Eulor5B.DNA.DNA.	0.211292	0.526563	0.305083	0.178988	0.0977676	0.108073	0.0780956	0.0893812	0.106947	0.0843545
Charlie15a.hAT.Charlie.DNA	0.582771	0.803528	0.944605	1.15422	0.81378	0.562836	0.48098	0.537548	0.62198	0.521119
LTR90B.LTR.LTR	0.359954	0.252265	0.525334	0.397983	0.223637	0.422494	0.225632	0.301976	0.25457	0.345175
MamRep488.hAT.Tip100.DNA	1.05435	0.638093	0.219061	0.136727	0	0.0259824	0.0800518	0.0442309	0.164721	0.218333
LTR108d_Mam.ERVL.LTR	0.345883	0.0267524	0	0.0076721	0	0.0494009	0.0102971	0.0463377	0.0639647	0
RLTR12F.ERVK.LTR	0.125598	0.306259	0.729021	0.725321	0.486231	0.0649768	0.0609393	0.076585	0.0709437	0.0850098
Eulor6A.DNA.DNA.	0	0.139175	0.151948	0.0404984	0.200169	0.0252862	0.0154442	0	0.0155045	0
LTR89.ERVL.LTR	0.711039	0.739807	0.682239	0.309215	0.2724	0.201783	0.123653	0.211633	0.168383	0.307101
L1M3a.L1.LINE	0.153713	0.31383	0.528034	0.233419	0.1294	0.132614	0.101851	0.195604	0.269407	0.283879
LTR52.int.ERVL.LTR	0	0	0	0.00674535	0.174848	0.0455768	0.0263811	0.124915	0.0351524	0.044758
LTR91.ERVL.LTR	0.980503	0.223587	0.243039	0.164112	0.167587	0.0578817	0.0217016	0.0148485	0.0430365	0
MER97b.hAT.Tip100.DNA	0.663441	0.553227	0.234185	0.430877	0.185231	0.0964666	0.0989436	0.115748	0.0838256	0.0772956
UCON31.UCON31.Unknown	1.54945	1.28694	1.24175	1.06799	0.948516	0.454803	0.677964	0.655481	0.587445	0.715392
Cheshire_Mars_.hAT.Charlie.DNA	0	0.164042	0.0283994	0.0207033	0.0754245	0.0139174	0.0639511	0.0576417	0.0170399	0
LTR34.ERV1.LTR	0	0	0	0	0	0	0.0125408	0.0665847	0.0574728	0.017153
MamGypLTR3a.Gypsy.LTR	0.658008	0.911892	0.943599	0.684826	0.125269	0.218664	0.134511	0.0807255	0.253049	0.148964
UCON7.DNA.DNA.	0.0366572	0.0902338	0.428262	0.210362	0.0558277	0.125861	0.0332048	0.0506194	0.128794	0.0179107
LTR53B.ERVL.LTR	0.450731	0.573244	0.217113	0.201413	0.0473501	0.157466	0.137339	0.0651656	0.14946	0.151996
LTR85c.Gypsy.LTR	0.139593	0.437552	0.638937	0.537241	0.150763	0.131263	0.0772216	0.102625	0.10814	0.143003
UCON23.hAT.DNA	0.159221	0	0.146873	0.107148	0.0838268	0.089867	0.0183595	0.041611	0.0516803	0.0577659
MER97c.hAT.Tip100.DNA	0.552806	1.33988	0.48354	0.427614	0.509882	0.368781	0.282642	0.33087	0.29648	0.199204
MER91C.hAT.Tip100.DNA	0.188349	0.408791	0.119355	0.432268	0.265132	0.178632	0.0659944	0.103263	0.134188	0.19736
LTR9.ERV1.LTR	0.0457062	0	0	0.0244189	0.0787737	0.0336115	0	0.0606546	0.0628588	0
MamRep564.MamRep564.Unknown	0.922704	0.609269	0.992567	0.69778	0.240525	0.223045	0.0694643	0.0433994	0.171648	0.15113
MER67A.ERV1.LTR	0.685753	0.651704	0.75597	0.351961	0.21758	0.252199	0.116423	0.0940963	0.203059	0.189827
Eulor11.DNA.DNA	0.298763	0.137155	0.0642457	0.323776	0.143089	0.00528146	0.0690393	0.132731	0.0997037	0.0904482
UCON1.UCON1.Unknown	0	0.133994	0	0.0436367	0	0.0164908	0.0382304	0	0.0204343	0.0179862
UCON12A.UCON12A.Unknown	0.920243	0.822232	0.691557	0.575572	0.794253	1.09747	0.960456	0.96726	0.906552	1.04856
Helitron2Na_Mam.Helitron.RC.	0.423686	0.506649	0.0808567	0.467015	0.0617559	0.280387	0.0732577	0.08567	0.091998	0.15502
MamGypLTR2b.Gypsy.LTR	0.186925	0.493012	0.570987	0.976232	0.356346	0.257035	0.300128	0.26762	0.46897	0.281147
Eulor4.Eulor4.Unknown	0.0351019	0	0.416887	0.0450451	0.0354739	0.0134578	0.0113038	0.0137913	0.0221436	0.0755448
LTR28.ERV1.LTR	0	0.0369839	0.253345	0.278688	0.31163	0.0385652	0	0	0.0498703	0
X6A_LINE.CR1.LINE	0.447515	0.906745	0.469597	0.609973	0.420121	0.287637	0.223281	0.177525	0.24797	0.177051
RMER3D1.ERVK.LTR	0	0	0	0	0	0	0	0.0729839	0	0.0284237
MLT1E1A.int.ERVL.MaLR.LTR	0.146346	0.261819	0.0805241	0.223444	0.122316	0.0755185	0.0426671	0.0974668	0.187667	0.110229
MARINER1_EC.TcMar.Tigger.DNA	0	0	0	0	0	0.0160578	0	0.0429124	0.00465294	0
Eulor6C.DNA.DNA.	1.34505	0.829061	0.484968	0.0895467	0.122205	0.108217	0	0	0.065171	0.154785
nhAT5a_ML.hAT.Charlie.DNA	0	0.0428859	0.103007	0.0926929	0.0814996	0.159618	0.108887	0.0487562	0.107882	0.0476725
MER66.int.ERV1.LTR	0	0.412585	0.241215	0.371026	0.229646	0.0538019	0.0487151	0.0307519	0.14377	0
MER110.int.ERV1.LTR	0	0.375753	0.326094	0.416685	0.0281022	0.0546151	0.0455341	0.0323926	0.05181	0.0244238
LTR90A.LTR.LTR	0.580637	0.243281	0.423443	0.0933443	0.149365	0.1999	0.0364207	0.119218	0.0635527	0.124764
UCON26.UCON26.Unknown	0.777014	0.709963	0.55416	0.340648	0.172551	0.109445	0.0758937	0.144258	0.0918071	0.111869
Eulor2C.DNA.DNA.	0.17874	0	0.137248	0.0239371	0.0818028	0	0.00390108	0.0163742	0.06943	0.0115648
Eulor6D.DNA.DNA.	0.17069	0.179959	0.502127	0.3497	0.0384828	0.134024	0.0393566	0.0817436	0.118844	0.104284
MER49.ERV1.LTR	0.385317	0.450153	0.278103	0.237798	0.121419	0.0549234	0.0127554	0.0355607	0.119918	0.130268
Ricksha_a.MULE.MuDR.DNA	0	0.0314551	0.0837789	0.0461885	0.147922	0.0122204	0.0320069	0.0303274	0.0712367	0.031101
MER133A.DNA.DNA.	0	0.148554	0.0175564	0.048781	0.089977	0.0222956	0.0413519	0.0297023	0.025621	0.101816
MER66C.ERV1.LTR	0	0	0.0487836	0.156255	0	0.0320512	0	0.033152	0.043605	0
FordPrefect_a.hAT.Tip100.DNA	0.0858445	0.727399	0.211575	0.252297	0	0.0419842	0	0.013012	0.0448811	0.0479566
X1_LINE.CR1.LINE	0	0.242373	0.0985113	0.0432072	0	0.040691	0.0212688	0.020853	0.0475306	0.0194343
LTR45.ERV1.LTR	0.289158	0.331883	0.237871	0.256047	0.141328	0.103174	0.0558932	0.0418658	0	0.127353
X9_LINE.L1.LINE	0	0.17293	0.126779	0.113389	0.0179751	0.0347749	0.0286026	0.121372	0.0645131	0.0590689
LTR9D.ERV1.LTR	0	0.0230134	0.0268493	0.00865222	0.0417952	0.00807838	0.00483345	0.058251	0.0148096	0
Eulor12.DNA.DNA.	0.0351019	0.23128	0.33309	0.168202	0.226771	0.0330659	0.00866975	0.0532231	0.0410808	0.0417112
MER97a.hAT.Tip100.DNA	0.25256	0.225112	0.178898	0.132206	0.0138412	0.112625	0.0778677	0.0840233	0.200463	0.161603
UCON10.UCON10.Unknown	0	0.0902338	0.0963499	0.154491	0.13231	0.0899203	0.0780951	0.019077	0.0366122	0.0480742
LTR86B1.ERVL.LTR	0.603309	0	0.0241664	0.360984	0.0265342	0.0959122	0.0470564	0.110258	0.0876874	0.124895
LTR39.ERV1.LTR	0	0	0.0162204	0.0179566	0	0	0	0	0.0278954	0.0181199
ERVB4_1.LTR_MM.ERVK.LTR	0.341221	0.372123	0.484436	0.296087	0.102658	0.192076	0.0928194	0.119104	0.0613782	0.22206
Eulor2A.DNA.DNA.	0.0351019	0.0405591	0.105044	0.32402	0.100162	0.00464094	0.00681799	0.0278348	0.0201618	0.0221638
RLTR9A4.ERVK.LTR	0	0.150241	0.477956	0.860037	0.0421699	0.0318852	0.0255177	0.0454373	0.0441742	0.0961029
MER83A.int.ERV1.LTR	0	0	0.0385289	0.043383	0.0683918	0.0863471	0.247353	0.138138	0.295492	0
MER4B.int.ERV1.LTR	0.978168	0.591308	0.558416	0.239444	0.116391	0.10509	0.0606742	0.104657	0.10308	0
LTR85b.Gypsy.LTR	1.27842	1.01843	0.465805	0.159327	0.122938	0.0631921	0.0431751	0.0809338	0.123503	0.0634637
MER94B.hAT.Blackjack.DNA	0.0615853	0.191011	0.244607	0.293112	0.168848	0.123175	0.0581521	0.108048	0.0306902	0.213554
Tigger1a_Mars.TcMar.Tigger.DNA	0	0	0	0.00450029	0	0	0.0118535	0.0382642	0.00617721	0
MER95.ERV1.LTR	0	0.0870202	0.159052	0.217023	0.152938	0.0795152	0.0903811	0.0344156	0.0418982	0.020632
UCON16.UCON16.Unknown	0	0.0471698	0	0.022436	0.091896	0.0543771	0	0.0602867	0.0489278	0.045795
Eulor3.DNA.DNA.	0.115914	0.13539	0.213927	0.0660183	0.126619	0	0.00674241	0	0.0223613	0
RLTR46.ERVK.LTR	0.119516	0.436296	1.2521	0.873725	0.666823	0.103745	0.148565	0.0120461	0.0535397	0.0603973
LTR103_Mam.ERV1.LTR	0.164082	0.322877	0.0430697	0.0656129	0.112087	0.0809038	0.0252918	0.0577625	0.0800057	0.0539012
Ricksha_c.MuDR.DNA	0.390103	0.0515329	0.0941591	0.0076161	0.0764331	0.00984197	0.0142404	0.00751738	0.0195648	0
MamGypLTR1d.Gypsy.LTR	0.518619	0.359325	0.512777	0.297254	0.110912	0.105017	0.105118	0.0538672	0.154394	0.0798102
MER89.int.ERV1.LTR	0.494703	0.200128	0.324318	0.183507	0.11272	0.175146	0.0435956	0.0574735	0.0752683	0.0449439
LTR103b_Mam.ERV1.LTR	0.101176	0.296269	0.211106	0.23914	0.12817	0.15729	0.0352913	0.142969	0.191946	0.0772927
LTR108e_Mam.ERVL.LTR	0.0554703	0.225281	0.24325	0.0592304	0.0780146	0.144293	0.101166	0.136885	0.0689589	0.110386
UCON24.UCON24.Unknown	0	0	0	0.0167636	0	0	0.0064503	0	0.0506758	0
Ricksha_a.MuDR.DNA	0	0	0.0201827	0.0124149	0.0128238	0.0469601	0.0053372	0.052312	0	0.0269376
Eulor10.DNA.DNA.	0.22179	0.368956	0.239881	0.0563985	0	0.0162835	0.00656606	0.0318869	0.0467705	0.0212743
MLT1L.int.ERVL.MaLR.LTR	0	0	0.115164	0.0965507	0	0.0515212	0.0053372	0	0.00466552	0.0248338
Eulor9B.DNA.DNA	0	0	0	0.00857772	0	0.0227019	0	0.0713651	0.0255654	0
MER97d.hAT.Tip100.DNA	0	0.060727	0.246202	0.0560612	0	0.0139174	0.00509221	0.00616428	0.00875938	0.0241123
MER76.int.ERVL.LTR	0.0351019	0	0.194135	0.14514	0.0216327	0	0.00580731	0	0.0140817	0.011391
UCON15.UCON15.Unknown	0	0.0314551	0.0760652	0.0289773	0.0427853	0.0162835	0	0.0345672	0.0368826	0.0441365
HUERS.P3b.int.ERV1.LTR	0	0	0	0.0610492	0	0.035462	0	0	0.00558086	0.0392116
X7D_LINE.CR1.LINE	0	0	0	0.00790795	0	0	0.00788041	0	0.038875	0
MER57E2.ERV1.LTR	0.610576	0.574118	0.299133	0.235649	0.102218	0.080514	0.206444	0.231733	0.269743	0.200693
L1M2a1.L1.LINE	0	0.0624673	0.0357322	0.0465205	0	0.0105414	0.00593742	0.0300023	0.0113269	0.0756051
UCON19.UCON19.Unknown	0.101176	0.19257	0.0169167	0.0150339	0	0	0	0.00836157	0.0357897	0.0116654
Ricksha_0.MuDR.DNA	0.0366572	0	0.0162204	0.0168841	0.0265342	0.00575148	0.0178104	0.0116265	0.0347757	0
RMER3D3.ERVK.LTR	0	0	0.162776	0.128219	0	0.0669318	0.0241962	0.0205784	0.0649643	0.00848935
MLT1E1.int.ERVL.MaLR.LTR	0	0.292583	0	0	0	0	0.0053372	0	0.0044406	0
LTR45C.ERV1.LTR	0	0.0685919	0	0.00786976	0	0.00386329	0.00742331	0.0378537	0.0264865	0
UCON28b.UCON28b.Unknown	0.664345	0.420042	0.358736	0.146774	0.0427365	0.0130617	0.022517	0.0322938	0.0860377	0.0482059
MER4CL34.ERV1.LTR	0	0	0	0.0128523	0	0.0323771	0	0	0.0238097	0
MER96B.hAT.DNA	0	0	0	0.00331347	0	0.0185583	0	0.037604	0	0
MER101B.ERV1.LTR	0	0.0428859	0	0.125398	0	0	0	0	0	0.00848935
MamRep1161.TcMar.DNA	0	0.231888	0.0983606	0.0457886	0	0	0	0	0.00928705	0
LTR44.ERV1.LTR	0	0	0	0.0113987	0.0826646	0	0	0	0	0
LTR64.ERV1.LTR	0	0	0.167238	0.00450029	0.0128238	0.0089141	0	0	0	0
MLT1J2.int.ERVL.MaLR.LTR	0	0.0405591	0.246669	0.184333	0.0947003	0.01991	0.0064503	0.023629	0	0.0938823
LTR29.ERV1.LTR	0.352844	0.185454	0.0293273	0.34136	0	0.0139174	0.0118913	0.0188838	0.0104022	0.011391
MLT1E.int.ERVL.MaLR.LTR	0	0	0.0959141	0.122844	0	0.0525053	0	0	0.0090927	0.0240133
MamRep1894.hAT.DNA	0.0457062	0.0161335	0.0736328	0.109842	0	0	0.011361	0	0	0
MER133B.DNA.DNA.	0	0	0	0.114176	0	0.00891084	0	0.0119167	0.0348042	0.00910622
LTR23.int.ERV1.LTR	0	0.122982	0	0.0112101	0	0.0151917	0	0	0.00508355	0
Eulor1.DNA.DNA	0	0.258585	0.0590522	0.112261	0	0.0462221	0.00681799	0.0271569	0.0323806	0.0509925
MER66B.ERV1.LTR	0	0	0.220333	0	0	0.0244034	0.00788041	0	0	0
LTR9A1.ERV1.LTR	0	0.110568	0	0.00744719	0	0	0	0.0214446	0.0280485	0
LTR59.ERV1.LTR	0.503294	0.029445	0	0.0149203	0.083162	0.0135117	0.0107191	0.00597103	0.0175955	0.0077362
UCON22.UCON22.Unknown	0	0.159162	0.0847855	0.0265936	0	0	0.0232473	0	0.006642	0.0116233
LTR75_1.ERV1.LTR	0	0	0.175402	0	0	0	0	0	0.00546245	0
UCON25.UCON25.Unknown	0	0.102185	0.0325709	0.0189185	0	0.0180936	0	0.0150009	0.036431	0.0077362
MER132.TcMar.Pogo.DNA	0	0	0.0683997	0.019051	0.0216327	0	0	0.00623878	0.00425496	0.0202367
MER136.DNA.DNA	0	0	0.0252753	0.0279701	0.0138412	0.00693892	0.00941763	0.00538303	0.0353969	0
UCON21.DNA.DNA.	0	0	0	0.023538	0	0.00528146	0.0123111	0	0.0145029	0.0289434
UCON18.UCON18.Unknown	0	0	0.0383281	0.0167636	0.0218702	0.00578816	0	0.00836157	0.0113244	0.0151791
LTR108b_Mam.ERVL.LTR	0	0.0405591	0	0.0523561	0	0	0	0	0.0199847	0.00965093
MER83B.int.ERV1.LTR	0	0.0161335	0.0241664	0.0109296	0	0.0119065	0.0113723	0.0153258	0.0259424	0.0108031
RNLTR23.ERVK.LTR	0.0457062	0.0751817	0.0162204	0	0	0	0	0	0	0
LTR36.ERV1.LTR	0	0	0	0	0.0263884	0	0	0	0.00607653	0
MLT1K.int.ERVL.MaLR.LTR	0	0	0.0175564	0	0	0	0	0	0.0102338	0.0106696
MamRep137.TcMar.DNA	0	0.0405591	0	0	0.0138412	0.00528146	0	0	0	0.00848935
CENSAT_MC.centr.Satellite	0	0	0	0	0	0	0	0	0.00465294	0
MLT1O.int.ERVL.MaLR.LTR	0	0	0.0201827	0	0	0	0.00507329	0	0	0
MER47C.TcMar.Tigger.DNA	0	0	0	0	0	0.00386329	0	0	0	0
LTR27C.ERV1.LTR	0	0	0	0.00415193	0	0	0	0	0	0
Eulor7.DNA.DNA.	0	0	0	0	0	0	0	0	0	0
HERVL32.int.ERVL.LTR	0	0	0	0	0	0	0	0	0	0
MER57E3.ERV1.LTR	0	0	0	0	0	0	0	0	0	0
MER66A.ERV1.LTR	0	0	0	0	0	0	0	0	0	0
MER72.ERV1.LTR	0	0	0	0	0	0	0	0	0	0
Ricksha_b.MULE.MuDR.DNA	0	0	0	0	0	0	0	0	0	0
RLTR43A.ERVK.LTR	0	0	0	0	0	0	0	0	0	0
RLTR43B.ERVK.LTR	0	0	0	0	0	0	0	0	0	0
RMER3D2.ERVK.LTR	0	0	0	0	0	0	0	0	0	0
RMER3D4.ERVK.LTR	0	0	0	0	0	0	0	0	0	0

## Sheet: S4   Repeats classification 
Frequency in mouse genome	RepName	RepClass	RepFamily
228756	AT_rich	Low_complexity	Low_complexity
153596	(TG)n	Simple_repeat	Simple_repeat
153331	(CA)n	Simple_repeat	Simple_repeat
148427	B3	SINE	B2
115806	RSINE1	SINE	B4
110827	ID_B1	SINE	B4
107073	B4A	SINE	B4
95081	B1_Mus1	SINE	Alu
92925	B3A	SINE	B2
90007	B2_Mm2	SINE	B2
70891	B1_Mus2	SINE	Alu
65054	PB1D10	SINE	Alu
64898	L1Md_F2	LINE	L1
64020	B4	SINE	B4
55708	(TA)n	Simple_repeat	Simple_repeat
51544	MTD	LTR	ERVL-MaLR
49160	Lx9	LINE	L1
49141	Lx8	LINE	L1
48489	L1_Mus3	LINE	L1
48020	(GA)n	Simple_repeat	Simple_repeat
47869	(TC)n	Simple_repeat	Simple_repeat
45170	B1F	SINE	Alu
42910	B1_Mm	SINE	Alu
42160	MIRb	SINE	MIR
41031	B1_Mur4	SINE	Alu
40190	Lx7	LINE	L1
38978	MIR	SINE	MIR
38058	B1_Mur1	SINE	Alu
31869	B1_Mur2	SINE	Alu
30740	(TTTG)n	Simple_repeat	Simple_repeat
30301	(CAAA)n	Simple_repeat	Simple_repeat
29764	A-rich	Low_complexity	Low_complexity
29482	T-rich	Low_complexity	Low_complexity
29329	(T)n	Simple_repeat	Simple_repeat
29211	(A)n	Simple_repeat	Simple_repeat
28939	PB1D9	SINE	Alu
27489	MTC	LTR	ERVL-MaLR
27399	L1_Mur3	LINE	L1
27369	RLTR17B_Mm	LTR	ERVK
27252	L1_Mus1	LINE	L1
26753	IMPB_01	Satellite	Satellite
26384	ID4_	SINE	ID
25339	CT-rich	Low_complexity	Low_complexity
24834	Lx	LINE	L1
24762	GA-rich	Low_complexity	Low_complexity
24632	B1_Mur3	SINE	Alu
24346	PB1D7	SINE	Alu
24277	L2a	LINE	L2
24166	Lx8b	LINE	L1
23970	ID4	SINE	ID
23688	L1Md_T	LINE	L1
23218	B2_Mm1t	SINE	B2
23213	MIRc	SINE	MIR
23086	ORR1F	LTR	ERVL-MaLR
22742	ORR1E	LTR	ERVL-MaLR
21636	(TTTTG)n	Simple_repeat	Simple_repeat
21507	ORR1D1	LTR	ERVL-MaLR
21347	(CAAAA)n	Simple_repeat	Simple_repeat
21079	L1_Mus2	LINE	L1
20769	L1_Mur2	LINE	L1
20061	MTEa	LTR	ERVL-MaLR
19678	B1F1	SINE	Alu
18521	Lx2	LINE	L1
18488	L1M2	LINE	L1
18484	PB1D11	SINE	Alu
18346	B2_Mm1a	SINE	B2
18164	Lx6	LINE	L1
18077	RMER15	LTR	ERVL
17888	G-rich	Low_complexity	Low_complexity
17621	URR1A	DNA	hAT-Charlie
17614	L2	LINE	L2
17403	C-rich	Low_complexity	Low_complexity
17313	ORR1B1	LTR	ERVL-MaLR
16889	URR1B	DNA	hAT-Charlie
16844	L1Md_A	LINE	L1
16807	(TTTA)n	Simple_repeat	Simple_repeat
16596	L1M5	LINE	L1
16513	B1F2	SINE	Alu
16422	Lx5c	LINE	L1
16345	(TAAA)n	Simple_repeat	Simple_repeat
16339	Lx5	LINE	L1
16146	L1Md_F3	LINE	L1
16085	MIR3	SINE	MIR
15623	MTA_Mm	LTR	ERVL-MaLR
15148	MTE2a	LTR	ERVL-MaLR
15061	ORR1D2	LTR	ERVL-MaLR
14843	ORR1A2	LTR	ERVL-MaLR
14415	(TAGA)n	Simple_repeat	Simple_repeat
14367	MTE2b	LTR	ERVL-MaLR
14364	(TCTA)n	Simple_repeat	Simple_repeat
13977	MT2B	LTR	ERVL
13935	L1M4	LINE	L1
13720	L2b	LINE	L2
13520	(TTTC)n	Simple_repeat	Simple_repeat
13380	(GAAA)n	Simple_repeat	Simple_repeat
12651	Lx3_Mus	LINE	L1
12473	ORR1C2	LTR	ERVL-MaLR
12298	L2c	LINE	L2
11880	L1_Mus4	LINE	L1
11784	PB1	SINE	Alu
11527	RLTR20A4	LTR	ERVK
11315	L1_Rod	LINE	L1
11132	(TTG)n	Simple_repeat	Simple_repeat
11012	Lx2B2	LINE	L1
10869	(CAA)n	Simple_repeat	Simple_repeat
10811	MTEb	LTR	ERVL-MaLR
10564	Lx4A	LINE	L1
10413	MLT1A0	LTR	ERVL-MaLR
10410	(CATA)n	Simple_repeat	Simple_repeat
10246	MER2	DNA	TcMar-Tigger
10200	(TATG)n	Simple_repeat	Simple_repeat
10140	MT2A	LTR	ERVL
10010	Lx10	LINE	L1
9732	L3	LINE	CR1
9316	MLT1B	LTR	ERVL-MaLR
9223	Lx3A	LINE	L1
9015	MLT1A1	LTR	ERVL-MaLR
8995	(TTA)n	Simple_repeat	Simple_repeat
8982	MER5A	DNA	hAT-Charlie
8877	(TAA)n	Simple_repeat	Simple_repeat
8528	ORR1B2	LTR	ERVL-MaLR
8368	MLT1D	LTR	ERVL-MaLR
8270	RLTR31D_MM	LTR	ERVK
8243	(TTCC)n	Simple_repeat	Simple_repeat
8115	(GGAA)n	Simple_repeat	Simple_repeat
8072	GC_rich	Low_complexity	Low_complexity
8022	ID	SINE	ID
7975	Lx5b	LINE	L1
7840	(TTTTTG)n	Simple_repeat	Simple_repeat
7793	L1_Mur1	LINE	L1
7791	MLT1C	LTR	ERVL-MaLR
7791	ORR1A4	LTR	ERVL-MaLR
7751	(TCTG)n	Simple_repeat	Simple_repeat
7743	(CAAAAA)n	Simple_repeat	Simple_repeat
7620	(CAGA)n	Simple_repeat	Simple_repeat
7511	RMER1B	Other	Other
7467	L1MA4	LINE	L1
7423	ORR1C1	LTR	ERVL-MaLR
7418	RMER5	LTR	ERV1
7319	IAPEz-int	LTR	ERVK
7248	MT2B1	LTR	ERVL
7043	L1M3	LINE	L1
6985	L1MA6	LINE	L1
6956	L1MB7	LINE	L1
6811	RCHARR1	DNA	hAT-Charlie
6798	MLTR14	LTR	ERV1
6758	BC1_Mm	scRNA	scRNA
6554	(GGA)n	Simple_repeat	Simple_repeat
6479	(TCC)n	Simple_repeat	Simple_repeat
6479	RMER17C	LTR	ERVK
6475	Lx3C	LINE	L1
6419	MTB	LTR	ERVL-MaLR
6361	L1MD	LINE	L1
6347	RMER1C	Other	Other
6191	Lx2B	LINE	L1
6165	(CAGAGA)n	Simple_repeat	Simple_repeat
6091	L1VL4	LINE	L1
6000	L1MB8	LINE	L1
5994	MER20	DNA	hAT-Charlie
5993	Lx3B	LINE	L1
5790	(TCTCTG)n	Simple_repeat	Simple_repeat
5741	MurSAT1	Satellite	Satellite
5680	Lx4B	LINE	L1
5671	ID2	SINE	ID
5640	RMER19B	LTR	ERVK
5600	(TTC)n	Simple_repeat	Simple_repeat
5589	L1MC4	LINE	L1
5571	L1MC1	LINE	L1
5564	(GAA)n	Simple_repeat	Simple_repeat
5561	RLTR20C1_MM	LTR	ERVK
5429	L1_Mm	LINE	L1
5426	L1MC	LINE	L1
5378	L1MEc	LINE	L1
5343	L1MB3	LINE	L1
5298	(GGGA)n	Simple_repeat	Simple_repeat
5288	L1MC3	LINE	L1
5286	(TCCC)n	Simple_repeat	Simple_repeat
5261	L1ME1	LINE	L1
5206	Tigger7	DNA	TcMar-Tigger
5167	(TATATG)n	Simple_repeat	Simple_repeat
5158	RMER4B	LTR	ERVK
5140	MER5B	DNA	hAT-Charlie
5060	(CATATA)n	Simple_repeat	Simple_repeat
4963	MTB_Mm	LTR	ERVL-MaLR
4958	MTE-int	LTR	ERVL-MaLR
4954	RMER12C	LTR	ERVK
4952	L1MA5	LINE	L1
4950	MLT1A	LTR	ERVL-MaLR
4887	RMER6C	LTR	ERVK
4697	L1VL2	LINE	L1
4680	ORR1G	LTR	ERVL-MaLR
4587	L1MA9	LINE	L1
4464	RMER10A	LTR	ERVL
4414	ORR1A1	LTR	ERVL-MaLR
4381	ORR1A3	LTR	ERVL-MaLR
4259	(TTTTC)n	Simple_repeat	Simple_repeat
4206	(GAAAA)n	Simple_repeat	Simple_repeat
4025	(TGG)n	Simple_repeat	Simple_repeat
4016	L1Md_F	LINE	L1
3989	(TTTTA)n	Simple_repeat	Simple_repeat
3983	RMER6A	LTR	ERVK
3951	(CCA)n	Simple_repeat	Simple_repeat
3905	MER5A1	DNA	hAT-Charlie
3899	MERVL_2A-int	LTR	ERVL
3890	MusHAL1	LINE	L1
3882	L1MA8	LINE	L1
3870	(TAAAA)n	Simple_repeat	Simple_repeat
3854	RMER1A	Other	Other
3816	RLTR21	LTR	ERVK
3797	L1MEg	LINE	L1
3766	L1MB5	LINE	L1
3731	(TGGA)n	Simple_repeat	Simple_repeat
3714	MER58A	DNA	hAT-Charlie
3674	RLTR25B	LTR	ERVK
3655	MT2B2	LTR	ERVL
3648	(TCCA)n	Simple_repeat	Simple_repeat
3620	RLTR20C2_MM	LTR	ERVK
3588	RMER30	DNA	hAT-Charlie
3565	L1MCa	LINE	L1
3554	(TTAA)n	Simple_repeat	Simple_repeat
3550	HAL1	LINE	L1
3523	RLTR51A_Mm	LTR	ERVK?
3520	MTC-int	LTR	ERVL-MaLR
3476	L1MC5	LINE	L1
3451	L1MDa	LINE	L1
3413	RMER17C2	LTR	ERVK
3388	(TGAA)n	Simple_repeat	Simple_repeat
3319	RMER12	LTR	ERVK
3304	(TTCA)n	Simple_repeat	Simple_repeat
3287	RMER4A	LTR	ERVK
3250	L1MA7	LINE	L1
3245	L1MEd	LINE	L1
3230	MMERVK10C-int	LTR	ERVK
3227	L1MD2	LINE	L1
3183	MYSERV6-int	LTR	ERVK
3127	L1MEf	LINE	L1
3100	RMER15-int	LTR	ERVL
3077	L1MC4a	LINE	L1
3027	MTA_Mm-int	LTR	ERVL-MaLR
3002	RMER10B	LTR	ERVL
2985	MLTR11B	LTR	ERVK
2967	MER3	DNA	hAT-Charlie
2965	ORR1B1-int	LTR	ERVL-MaLR
2943	MLT1J	LTR	ERVL-MaLR
2930	RLTR10	LTR	ERVK
2927	L1MB2	LINE	L1
2898	RMER17B	LTR	ERVK
2869	CYRA11_Mm	Unknown	Y-chromosome
2843	MER58B	DNA	hAT-Charlie
2800	YREP_Mm	Unknown	Unknown
2759	MLT1K	LTR	ERVL-MaLR
2739	Lx2A1	LINE	L1
2735	MuRRS4-int	LTR	ERV1
2729	RMER19C	LTR	ERVK
2719	MER33	DNA	hAT-Charlie
2711	RMER3D-int	LTR	ERVK
2709	L1MA4A	LINE	L1
2703	(CAAAC)n	Simple_repeat	Simple_repeat
2690	L1MB4	LINE	L1
2679	(TTGG)n	Simple_repeat	Simple_repeat
2676	RLTR11A2	LTR	ERVK
2667	MT2_Mm	LTR	ERVL
2665	(GTTTG)n	Simple_repeat	Simple_repeat
2662	(ATG)n	Simple_repeat	Simple_repeat
2660	Charlie1a	DNA	hAT-Charlie
2655	RLTR11A	LTR	ERVK
2651	RLTR40	LTR	ERVK
2633	L1ME2	LINE	L1
2617	RLTR10-int	LTR	ERVK
2600	MurSatRep1	Unknown	Unknown
2600	MERVL-int	LTR	ERVL
2599	RMER16-int	LTR	ERVK
2598	RMER17A2	LTR	ERVK
2588	L1MC5a	LINE	L1
2584	(CAT)n	Simple_repeat	Simple_repeat
2580	tRNA-Ala-GCY_	tRNA	tRNA
2575	ZP3AR	Satellite	Satellite
2571	(CCAA)n	Simple_repeat	Simple_repeat
2554	polypyrimidine	Low_complexity	Low_complexity
2524	L1MB1	LINE	L1
2521	MTD-int	LTR	ERVL-MaLR
2519	polypurine	Low_complexity	Low_complexity
2516	MYSERV16_I-int	LTR	ERVK
2503	RLTR22_Mur	LTR	ERVK
2480	L1MD3	LINE	L1
2473	RLTR42-int	LTR	ERVK
2473	Tigger5b	DNA	TcMar-Tigger
2437	RLTR15	LTR	ERVK
2435	ORR1A3-int	LTR	ERVL-MaLR
2411	RMER6D	LTR	ERVK
2407	RLTR19-int	LTR	ERVK
2358	RMER2	LTR	ERV1
2345	IAPEY3-int	LTR	ERVK
2341	RLTR14	LTR	ERV1
2322	MLT1H	LTR	ERVL-MaLR
2304	L3b	LINE	CR1
2297	MLT1F2	LTR	ERVL-MaLR
2296	RMER19B2	LTR	ERVK
2269	BGLII	LTR	ERVK
2268	L1MD1	LINE	L1
2261	MER21C	LTR	ERVL
2252	L1MC2	LINE	L1
2236	(CAG)n	Simple_repeat	Simple_repeat
2225	(TTATA)n	Simple_repeat	Simple_repeat
2209	(GGGAGA)n	Simple_repeat	Simple_repeat
2203	(TCTCCC)n	Simple_repeat	Simple_repeat
2190	L1M4b	LINE	L1
2170	(CTG)n	Simple_repeat	Simple_repeat
2169	(TATAA)n	Simple_repeat	Simple_repeat
2168	MLTR25A	LTR	ERVK
2134	RMER13B	LTR	ERVK
2133	ORR1A0	LTR	ERVL-MaLR
2132	ORR1A2-int	LTR	ERVL-MaLR
2124	MLTR11A	LTR	ERVK
2119	(CCCCCA)n	Simple_repeat	Simple_repeat
2095	RMER19A	LTR	ERVK
2086	L1ME3A	LINE	L1
2049	L1M4c	LINE	L1
2008	(TGGGGG)n	Simple_repeat	Simple_repeat
1982	MT2C_Mm	LTR	ERVL
1975	Tigger5	DNA	TcMar-Tigger
1949	RMER20B	LTR	ERVK
1949	RLTR28	LTR	ERVL
1940	RMER17C-int	LTR	ERVK
1910	MURVY-LTR	LTR	ERV1
1871	MLT2B4	LTR	ERVL
1856	RodERV21-int	LTR	ERV1
1821	MLT1E2	LTR	ERVL-MaLR
1819	RMER17A	LTR	ERVK
1818	L1ME4b	LINE	L1
1816	RLTR14-int	LTR	ERV1
1807	MMERVK9C_I-int	LTR	ERVK
1805	ETnERV2-int	LTR	ERVK
1797	L1VL1	LINE	L1
1786	IAPLTR1a_Mm	LTR	ERVK
1783	RMER17D2	LTR	ERVK
1781	RLTR25A	LTR	ERVK
1779	RLTR10C	LTR	ERVK
1777	MLT1I	LTR	ERVL-MaLR
1773	IAPLTR3-int	LTR	ERVK
1758	RLTR17	LTR	ERVK
1738	C573_MM	Other	Other
1715	ORR1D1-int	LTR	ERVL-MaLR
1709	(ATTG)n	Simple_repeat	Simple_repeat
1693	MER53	DNA	hAT
1656	(GAGAA)n	Simple_repeat	Simple_repeat
1637	MLT2B1	LTR	ERVL
1633	(TTCTC)n	Simple_repeat	Simple_repeat
1621	RLTR27	LTR	ERVK
1618	MER21B	LTR	ERVL
1608	MLT1F1	LTR	ERVL-MaLR
1600	MMSAT4	Satellite	Satellite
1595	RMER20C_Mm	LTR	ERVK
1585	(CAAT)n	Simple_repeat	Simple_repeat
1568	MMERVK9E_I-int	LTR	ERVK
1567	MLT2D	LTR	ERVL
1561	MLT1F	LTR	ERVL-MaLR
1560	L1ME4a	LINE	L1
1559	RMER20A	LTR	ERVK
1557	RLTR45	LTR	ERVK
1547	Charlie5	DNA	hAT-Charlie
1541	IAPLTR2a2_Mm	LTR	ERVK
1535	MLT1L	LTR	ERVL-MaLR
1533	L1ME2z	LINE	L1
1527	L1ME3	LINE	L1
1525	MurERV4-int	LTR	ERVK
1524	RLTR23	LTR	ERV1
1517	4.5SRNA	scRNA	scRNA
1493	MER44B	DNA	TcMar-Tigger
1492	IAPLTR1_Mm	LTR	ERVK
1483	MLT2B3	LTR	ERVL
1473	(TCTCC)n	Simple_repeat	Simple_repeat
1473	RMER13A2	LTR	ERVK
1472	(GGAGA)n	Simple_repeat	Simple_repeat
1472	LTR16A	LTR	ERVL
1466	LTR33	LTR	ERVL
1446	ORR1E-int	LTR	ERVL-MaLR
1435	MYSERV-int	LTR	ERVK
1423	LTRIS2	LTR	ERV1
1410	IAPEY_LTR	LTR	ERVK
1397	(GGGGA)n	Simple_repeat	Simple_repeat
1393	(TCCCC)n	Simple_repeat	Simple_repeat
1388	IAPLTR2_Mm	LTR	ERVK
1384	ERVL-B4-int	LTR	ERVL
1377	(CCTG)n	Simple_repeat	Simple_repeat
1368	ERVB4_1B-I_MM-int	LTR	ERVK
1368	MTEa-int	LTR	ERVL-MaLR
1365	MERV1_I-int	LTR	ERV1
1364	Lx2A	LINE	L1
1361	ORR1D2-int	LTR	ERVL-MaLR
1360	RMER6B	LTR	ERVK
1355	RLTRETN_Mm	LTR	ERVK
1353	U6	snRNA	snRNA
1352	LTR16C	LTR	ERVL
1351	MLT2B2	LTR	ERVL
1350	RLTR16	LTR	ERVK
1336	RLTR33	LTR	ERVK
1326	ORR1A4-int	LTR	ERVL-MaLR
1323	IAP-d-int	LTR	ERVK
1318	RLTR9E	LTR	ERVK
1318	(CAGG)n	Simple_repeat	Simple_repeat
1317	RLTR45-int	LTR	ERVK
1311	AmnSINE1	SINE	Deu
1270	(TTTCC)n	Simple_repeat	Simple_repeat
1267	(G)n	Simple_repeat	Simple_repeat
1252	RMER21B	LTR	ERV1
1252	(CATG)n	Simple_repeat	Simple_repeat
1250	(GGAAA)n	Simple_repeat	Simple_repeat
1240	RLTR24	LTR	ERV1
1231	L1MA5A	LINE	L1
1225	RLTR17D_Mm	LTR	ERVK
1220	RLTR6-int	LTR	ERV1
1217	(C)n	Simple_repeat	Simple_repeat
1208	LFSINE_Vert	SINE	tRNA
1192	RLTR31B2	LTR	ERVK
1191	RLTR22_Mus	LTR	ERVK
1172	(CCCA)n	Simple_repeat	Simple_repeat
1166	RMER17D	LTR	ERVK
1161	L1ME3G	LINE	L1
1154	MLT1E1A	LTR	ERVL-MaLR
1148	RLTR14_RN	LTR	ERV1
1141	(CACCC)n	Simple_repeat	Simple_repeat
1135	MLT1J1	LTR	ERVL-MaLR
1121	RLTR41	LTR	ERV1
1121	Charlie4a	DNA	hAT-Charlie
1117	(GGGTG)n	Simple_repeat	Simple_repeat
1110	MLT1J2	LTR	ERVL-MaLR
1093	MER2B	DNA	TcMar-Tigger
1091	Cheshire	DNA	hAT-Charlie
1091	RLTR26_Mus	LTR	ERVK
1082	RMER13A1	LTR	ERVK
1080	L1Md_Gf	LINE	L1
1080	MLT1G1	LTR	ERVL-MaLR
1078	(TGGG)n	Simple_repeat	Simple_repeat
1075	MLT1G3	LTR	ERVL-MaLR
1072	MER103C	DNA	hAT-Charlie
1062	IAPEY2_LTR	LTR	ERVK
1051	L1ME3Cz	LINE	L1
1049	RLTR11B	LTR	ERVK
1044	ERVL-E-int	LTR	ERVL
1038	(CTTG)n	Simple_repeat	Simple_repeat
1038	5S	rRNA	rRNA
1034	MER63D	DNA	hAT-Blackjack
1034	MLT1H2	LTR	ERVL-MaLR
1029	RLTR13B1	LTR	ERVK
1025	Tigger1	DNA	TcMar-Tigger
1020	MLT1E3	LTR	ERVL-MaLR
1018	RLTR24B_MM	LTR	ERV1
1017	IAPLTR2b	LTR	ERVK
1014	(CAAG)n	Simple_repeat	Simple_repeat
1011	RMER12B	LTR	ERVK
1010	RMER13A	LTR	ERVK
1005	(CACCAT)n	Simple_repeat	Simple_repeat
1001	MERVK26-int	LTR	ERVK
1001	MLT1H1	LTR	ERVL-MaLR
1001	(ATGGTG)n	Simple_repeat	Simple_repeat
1000	LTR72_RN	LTR	ERV1
996	MuRRS-int	LTR	ERV1
990	(CGTG)n	Simple_repeat	Simple_repeat
989	RLTR18B	LTR	ERVK
980	MMETn-int	LTR	ERVK
979	(CCCCCT)n	Simple_repeat	Simple_repeat
977	Charlie1	DNA	hAT-Charlie
974	RLTR20B3	LTR	ERVK
969	MurERV4_19-int	LTR	ERVK
968	L1ME4c	LINE	L1
961	ERVB4_1C-LTR_Mm	LTR	ERVK
960	BGLII_B	LTR	ERVK
959	IAPLTR3	LTR	ERVK
958	(GGAGAA)n	Simple_repeat	Simple_repeat
957	RMER6BA	LTR	ERVK
956	MLTR73	LTR	ERV1
956	MMVL30-int	LTR	ERV1
954	(TTCTCC)n	Simple_repeat	Simple_repeat
952	Charlie1b	DNA	hAT-Charlie
946	(TAG)n	Simple_repeat	Simple_repeat
944	RLTR19	LTR	ERVK
940	MER44D	DNA	TcMar-Tigger
933	RLTR49	LTR	ERVK
930	(AGGGGG)n	Simple_repeat	Simple_repeat
921	U2	snRNA	snRNA
920	Arthur1	DNA	hAT-Tip100
919	LTRIS_Mus	LTR	ERV1
916	(CTA)n	Simple_repeat	Simple_repeat
914	ORR1C2-int	LTR	ERVL-MaLR
909	RLTR12B	LTR	ERVK
908	ERV3-16A3_I-int	LTR	ERVL
908	Tigger17a	DNA	TcMar-Tigger
906	ETnERV-int	LTR	ERVK
902	Charlie12	DNA	hAT-Charlie
900	HAL1ME	LINE	L1
898	RMER17B2	LTR	ERVK
896	MLT1G	LTR	ERVL-MaLR
893	RLTR1B	LTR	ERV1
892	MamTip2	DNA	hAT-Tip100
889	(CCG)n	Simple_repeat	Simple_repeat
884	Charlie2b	DNA	hAT-Charlie
883	RLTR12BD_Mm	LTR	ERVK
883	(CACG)n	Simple_repeat	Simple_repeat
881	L1M1	LINE	L1
880	RLTR20B2	LTR	ERVK
880	RLTR20A3_MM	LTR	ERVK
878	ORR1D-int	LTR	ERVL-MaLR
877	RLTR13G	LTR	ERVK
872	MLT2C1	LTR	ERVL
868	RLTR20B5_MM	LTR	ERVK
866	L1MA10	LINE	L1
859	ORR1A1-int	LTR	ERVL-MaLR
858	RLTR11C_MM	LTR	ERVK
857	ORR1B2-int	LTR	ERVL-MaLR
856	MMERGLN-int	LTR	ERV1
854	RLTR10B2	LTR	ERVK
846	MLT-int	LTR	ERVL-MaLR
846	(TTCCC)n	Simple_repeat	Simple_repeat
844	RLTR13C2	LTR	ERVK
844	Charlie7	DNA	hAT-Charlie
843	RLTR20B3A_MM	LTR	ERVK
832	(CGG)n	Simple_repeat	Simple_repeat
831	MER20B	DNA	hAT-Charlie
829	RLTR12A	LTR	ERVK
826	(GGGAA)n	Simple_repeat	Simple_repeat
805	RLTR13D6	LTR	ERVK
803	RLTR9D	LTR	ERVK
800	RLTR10A	LTR	ERVK
798	RLTR1B-int	LTR	ERV1
795	MTE2a-int	LTR	ERVL-MaLR
788	MER46C	DNA	TcMar-Tigger
783	ORR1C1-int	LTR	ERVL-MaLR
777	(TAAAAA)n	Simple_repeat	Simple_repeat
777	RLTR20D	LTR	ERVK
776	(TTTTTA)n	Simple_repeat	Simple_repeat
774	RLTR9A3	LTR	ERVK
771	Tigger19a	DNA	TcMar-Tigger
770	ERVB7_1-LTR_MM	LTR	ERVK
769	MER45A	DNA	hAT-Tip100
763	HAL1b	LINE	L1
755	IAPEy-int	LTR	ERVK
749	tRNA-Ala-GCA	tRNA	tRNA
745	RLTR13D5	LTR	ERVK
745	MER117	DNA	hAT-Charlie
741	RLTR30D2_MM	LTR	ERV1
737	MER34	LTR	ERV1
736	L1M4a2	LINE	L1
735	L1ME3B	LINE	L1
735	(CG)n	Simple_repeat	Simple_repeat
731	MER74A	LTR	ERVL
729	MTE2b-int	LTR	ERVL-MaLR
728	Zaphod	DNA	hAT-Tip100
728	Charlie8	DNA	hAT-Charlie
726	RLTR31C_MM	LTR	ERVK
721	ERVL-int	LTR	ERVL
716	BLACKJACK	DNA	hAT-Blackjack
713	L1MCb	LINE	L1
710	HAL1M8	LINE	L1
710	ERVB7_2B-LTR_MM	LTR	ERVK
709	LTR40a	LTR	ERVL
707	MER31A	LTR	ERV1
704	Tigger15a	DNA	TcMar-Tigger
701	(CCCTAA)n	Simple_repeat	Simple_repeat
701	MER63B	DNA	hAT-Blackjack
699	RMER16A3	LTR	ERVK
697	RLTR1C	LTR	ERV1
694	MER34A	LTR	ERV1
692	MLT1N2	LTR	ERVL-MaLR
691	7SK	RNA	RNA
688	MER45B	DNA	hAT-Tip100
670	(TTAGGG)n	Simple_repeat	Simple_repeat
668	RLTR20B1	LTR	ERVK
663	IAPLTR4	LTR	ERVK
662	RLTR51B_Mm	LTR	ERVK?
661	MER44A	DNA	TcMar-Tigger
654	LTR16A1	LTR	ERVL
653	RLTR44-int	LTR	ERVK
652	L1M3e	LINE	L1
651	LTR48	LTR	ERV1
651	MLT2C2	LTR	ERVL
649	Tigger17c	DNA	TcMar-Tigger
648	ERVB4_1B-LTR_MM	LTR	ERVK
648	RLTR9A	LTR	ERVK
647	RLTR12D	LTR	ERVK
646	RLTR6B_Mm	LTR	ERV1
645	Tigger13a	DNA	TcMar-Tigger
643	MER113	DNA	hAT-Charlie
640	(TAAG)n	Simple_repeat	Simple_repeat
637	MER68	LTR	ERVL
635	RLTR16B_MM	LTR	ERVK
635	RLTR48A	LTR	ERV1
635	MER63A	DNA	hAT-Blackjack
635	MTEb-int	LTR	ERVL-MaLR
632	LTR67B	LTR	ERVL
630	L4_A_Mam	LINE	RTE-X
629	MamRep605	LTR?	LTR?
627	IAPLTR2a	LTR	ERVK
624	MRLTR33	LTR	ERVK
622	RMER21A	LTR	ERV1
620	MLTR18D_MM	LTR	ERVK
620	MER67C	LTR	ERV1
615	MERV1_LTR	LTR	ERV1
615	RLTR12E	LTR	ERVK
615	BGLII_Mus	LTR	ERVK
614	MER89	LTR	ERV1
613	RLTR13D3A1	LTR	ERVK
611	BGLII_Mur	LTR	ERVK
610	RLTR18	LTR	ERVK
607	L1M4a1	LINE	L1
607	RMER6-int	LTR	ERVK
603	RLTR13E	LTR	ERVK
601	RLTR5_Mm	LTR	ERV1
597	Arthur1B	DNA	hAT-Tip100
592	MTB-int	LTR	ERVL-MaLR
590	L4_C_Mam	LINE	RTE-X
588	MER121	DNA	TcMar?
583	L1MDb	LINE	L1
583	LTR78	LTR	ERV1
581	MER90a	LTR	ERV1
579	Plat_L3	LINE	CR1
577	LTR40b	LTR	ERVL
576	MLT1E1	LTR	ERVL-MaLR
574	MLT2F	LTR	ERVL
570	MER77	LTR	ERVL
562	MARNA	DNA	TcMar-Mariner
560	ETnERV3-int	LTR	ERVK
558	MER31B	LTR	ERV1
555	LTRIS_Mm	LTR	ERV1
553	IAPEY3_LTR	LTR	ERVK
549	LTR37A	LTR	ERV1
549	LTR50	LTR	ERVL
546	LTR10_RN	LTR	ERVK
544	MURVY-int	LTR	ERV1
541	MER34A1	LTR	ERV1
538	MLT1O	LTR	ERVL-MaLR
538	RLTR13C3	LTR	ERVK
535	(CCCCG)n	Simple_repeat	Simple_repeat
534	MLT1E	LTR	ERVL-MaLR
529	RLTR11D	LTR	ERVK
529	L1MCc	LINE	L1
527	RLTR34B_MM	LTR	ERVK
525	MLTR31FA_MM	LTR	ERVK
523	(CGGGG)n	Simple_repeat	Simple_repeat
522	(CTTA)n	Simple_repeat	Simple_repeat
521	IAPEY4_I-int	LTR	ERVK
521	MER115	DNA	hAT-Tip100
520	ERVB5_2-LTR_MM	LTR	ERVK
519	(CTAA)n	Simple_repeat	Simple_repeat
518	MamRep434	DNA	TcMar-Tigger
514	LTR16E1	LTR	ERVL
512	MER81	DNA	hAT-Blackjack
509	MER47B	DNA	TcMar-Tigger
507	RLTR26B_MM	LTR	ERVK
507	MER102b	DNA	hAT-Charlie
506	RLTR18-int	LTR	ERVK
506	LTR41	LTR	ERVL
506	MLT1J-int	LTR	ERVL-MaLR
505	MER77B	LTR	ERVL
505	Charlie2a	DNA	hAT-Charlie
504	MLTR25C	LTR	ERVK
504	LTR33A	LTR	ERVL
498	(CCCCAG)n	Simple_repeat	Simple_repeat
492	RLTR35B_MM	LTR	ERVL
491	RLTR10D	LTR	ERVK
485	(CTGGGG)n	Simple_repeat	Simple_repeat
482	RLTR10F	LTR	ERVK
481	LSU-rRNA_Hsa	rRNA	rRNA
481	RLTR53_Mm	LTR	ERVK
480	(TTAG)n	Simple_repeat	Simple_repeat
479	IAP1-MM_I-int	LTR	ERVK
478	L1MEi	LINE	L1
477	MLTR12	LTR	ERV1
477	RLTR9C	LTR	ERVK
477	RLTR10B	LTR	ERVK
475	IAPEY3C_LTR	LTR	ERVK
474	(CTCA)n	Simple_repeat	Simple_repeat
474	LTR33A_	LTR	ERVL
471	RMER16	LTR	ERVK
469	(TGAG)n	Simple_repeat	Simple_repeat
468	MLTR18C_MM	LTR	ERVK
468	MLTR18B_MM	LTR	ERVK
468	MER67D	LTR	ERV1
466	MER94	DNA	hAT-Blackjack
459	L1M	LINE	L1
458	MMERVK10D3_I-int	LTR	ERVK
456	ORR1A0-int	LTR	ERVL-MaLR
454	RLTR26C_MM	LTR	ERVK
454	Zaphod3	DNA	hAT-Tip100
442	MLT2B5	LTR	ERVL
440	RLTR41A2	LTR	ERV1
438	RLTR20A2B_MM	LTR	ERVK
438	MT-int	LTR	ERVL-MaLR
437	7SLRNA	srpRNA	srpRNA
436	MER58C	DNA	hAT-Charlie
435	MMERGLN_LTR	LTR	ERV1
435	RMER16_Mm	LTR	ERVK
432	RLTR4_MM-int	LTR	ERV1
431	Ricksha_c	DNA	MULE-MuDR
431	Charlie4z	DNA	hAT-Charlie
431	Ricksha_c	DNA	MuDR
428	RLTR28B	LTR	ERVL
427	MLTR18_MM	LTR	ERVK
425	ERVB7_2-LTR_MM	LTR	ERVK
423	LTR16E2	LTR	ERVL
420	IAP1-MM_LTR	LTR	ERVK
418	MER96B	DNA	hAT-Tip100
418	MER96B	DNA	hAT
417	MLT1F-int	LTR	ERVL-MaLR
416	RLTR20B4_MM	LTR	ERVK
416	LTR16A2	LTR	ERVL
415	MER57C2	LTR	ERV1
414	MER63C	DNA	hAT-Blackjack
412	RLTR13B4	LTR	ERVK
411	RLTR9F	LTR	ERVK
411	(CCTA)n	Simple_repeat	Simple_repeat
410	MamSINE1	SINE	tRNA
410	RLTR34D_MM	LTR	ERVK
409	RMER17A-int	LTR	ERVK
408	RLTR26	LTR	ERVK
406	RLTR1A2_MM	LTR	ERV1
405	LTR78B	LTR	ERV1
404	MER119	DNA	hAT-Charlie
404	(TAGG)n	Simple_repeat	Simple_repeat
403	MLTR31F_MM	LTR	ERVK
402	RLTR34C_MM	LTR	ERVK
395	ORR1F-int	LTR	ERVL-MaLR
392	MuLV-int	LTR	ERV1
391	AmnSINE2	SINE	Deu
390	RLTR30	LTR	ERV1
386	LTR37B	LTR	ERV1
386	MER102a	DNA	hAT-Charlie
384	LTR16B2	LTR	ERVL
380	LTR79	LTR	ERVL
379	MLT1H-int	LTR	ERVL-MaLR
379	MTB_Mm-int	LTR	ERVL-MaLR
375	MER45R	DNA	hAT-Tip100
374	Charlie24	DNA	hAT-Charlie
373	(CTTTG)n	Simple_repeat	Simple_repeat
372	MamRep1527	LTR	LTR
371	Charlie10	DNA	hAT-Charlie
370	MER91A	DNA	hAT-Tip100
369	Tigger6a	DNA	TcMar-Tigger
368	RLTR20A2	LTR	ERVK
363	MER102c	DNA	hAT-Charlie
361	L4_B_Mam	LINE	RTE-X
361	RLTR20A	LTR	ERVK
360	RLTR16C_MM	LTR	ERVK
360	Tigger9b	DNA	TcMar-Tigger
359	BGLII_B2	LTR	ERVK
359	(CTGTG)n	Simple_repeat	Simple_repeat
358	MER112	DNA	hAT-Charlie
356	Kanga2_a	DNA	TcMar-Tc2
354	(CAAAG)n	Simple_repeat	Simple_repeat
354	RLTR31_Mur	LTR	ERVK
352	MLTR31A_MM	LTR	ERVK
352	L1MEb	LINE	L1
349	RLTR31B_Mm	LTR	ERVK
346	(CACAG)n	Simple_repeat	Simple_repeat
346	RLTR9A3B	LTR	ERVK
343	MamRep137	DNA	TcMar-Tigger
343	MamRep137	DNA	TcMar?
341	LTR82A	LTR	ERVL
341	(CTCTG)n	Simple_repeat	Simple_repeat
339	RLTR13D3	LTR	ERVK
337	L1M3c	LINE	L1
334	RLTR50B	LTR	ERVK
332	(CAGAG)n	Simple_repeat	Simple_repeat
329	RMER16B2	LTR	ERVK
329	L1M6	LINE	L1
329	U1	snRNA	snRNA
327	L1ME3E	LINE	L1
326	L1ME3C	LINE	L1
324	MER74B	LTR	ERVL
324	MER92-int	LTR	ERV1
324	Charlie29a	DNA	hAT-Charlie
323	L1ME3D	LINE	L1
321	L1M2c	LINE	L1
321	Kanga1	DNA	TcMar-Tc2
320	RLTR30E_MM	LTR	ERV1
319	ERVB7_3-LTR_MM	LTR	ERVK
319	RLTR12C	LTR	ERVK
318	MLTR31D_MM	LTR	ERVK
315	Tigger17	DNA	TcMar-Tigger
314	RLTR13B2	LTR	ERVK
313	ERVB4_2-I_MM-int	LTR	ERVK
312	(GTGTG)n	Simple_repeat	Simple_repeat
309	RLTR13C1	LTR	ERVK
309	MMAR1	DNA	TcMar-Mariner
308	L1ME3F	LINE	L1
305	RLTR1D	LTR	ERV1
302	LTR48B	LTR	ERV1
301	Charlie25	DNA	hAT-Charlie
300	MER57D	LTR	ERV1
299	MLTR18A_MM	LTR	ERVK
299	LTR16B1	LTR	ERVL
296	ERVB4_1-I_MM-int	LTR	ERVK
295	MER104	DNA	TcMar-Tc2
292	BGLII_A	LTR	ERVK
292	ERVB5_1-I_MM-int	LTR	ERVK
292	MER58D	DNA	hAT-Charlie
291	FordPrefect	DNA	hAT-Tip100
290	MER45C	DNA	hAT-Tip100
290	Tigger16a	DNA	TcMar-Tigger
290	LTR82B	LTR	ERVL
290	LTR41B	LTR	ERVL
289	ERVB2_1A-I_MM-int	LTR	ERVK
287	MER135	DNA	DNA
285	MLT1-int	LTR	ERVL-MaLR
283	RLTR30B_MM	LTR	ERV1
281	ORSL	DNA	hAT-Tip100
279	ERV3-16A3_LTR	LTR	ERVL
277	HERV16-int	LTR	ERVL
275	RLTR44B	LTR	ERVK
274	MER131	SINE?	SINE?
274	X6B_LINE	LINE	CR1
273	MER54A	LTR	ERVL
273	(TTTAA)n	Simple_repeat	Simple_repeat
273	RMER16A2	LTR	ERVK
272	Charlie15b	DNA	hAT-Charlie
270	RLTR13D2	LTR	ERVK
268	RLTR30D_MM	LTR	ERV1
268	LTR33B	LTR	ERVL
267	(CACAC)n	Simple_repeat	Simple_repeat
266	RLTR42	LTR	ERVK
265	RLTR13B3	LTR	ERVK
264	RLTR43C	LTR	ERVK
264	RLTR31M	LTR	ERVK
263	RLTR20C	LTR	ERVK
262	(CATAT)n	Simple_repeat	Simple_repeat
260	X3_LINE	LINE	RTE-BovB
260	LTR16B	LTR	ERVL
260	(CAGC)n	Simple_repeat	Simple_repeat
259	RLTR44A	LTR	ERVK
257	CR1_Mam	LINE	CR1
255	RLTR13D1	LTR	ERVK
254	LTR104_Mam	LTR	Gypsy
254	MER70B	LTR	ERVL
252	MER124	DNA?	DNA?
250	(TTAAA)n	Simple_repeat	Simple_repeat
249	MamRep1151	LTR?	LTR?
248	LTR40c	LTR	ERVL
248	RLTR19C	LTR	ERVK
247	RLTR26D_MM	LTR	ERVK
247	MER76	LTR	ERVL
245	MER90	LTR	ERV1
243	RLTR13A3	LTR	ERVK
242	MER106B	DNA	hAT-Charlie
242	Charlie18a	DNA	hAT-Charlie
242	MER5C	DNA	hAT-Charlie
242	Tigger10	DNA	TcMar-Tigger
241	RLTR8	LTR	ERVK
240	Tigger18a	DNA	TcMar-Tigger
240	Charlie19a	DNA	hAT-Charlie
239	(ATATG)n	Simple_repeat	Simple_repeat
239	LTR37-int	LTR	ERV1
239	RLTR4_Mm	LTR	ERV1
238	MER92B	LTR	ERV1
238	RLTR12G	LTR	ERVK
237	MER68B	LTR	ERVL
237	RLTR6_Mm	LTR	ERV1
237	IAPEY5_LTR	LTR	ERVK
236	(ACTG)n	Simple_repeat	Simple_repeat
234	LTR85a	LTR	Gypsy?
232	Charlie9	DNA	hAT-Charlie
232	LTR33C	LTR	ERVL
230	LTR52	LTR	ERVL
229	MER91B	DNA	hAT-Tip100
228	LTRIS4A	LTR	ERV1
228	(CAGT)n	Simple_repeat	Simple_repeat
227	RLTR9A2	LTR	ERVK
227	RLTR10E	LTR	ERVK
227	MLTR31C_MM	LTR	ERVK
226	LTR53	LTR	ERVL
225	RLTR10D2	LTR	ERVK
225	Tigger14a	DNA	TcMar-Tigger
224	RLTR19B	LTR	ERVK
224	(CAGCC)n	Simple_repeat	Simple_repeat
223	(GCTG)n	Simple_repeat	Simple_repeat
222	RLTR9A3A	LTR	ERVK
220	MER67B	LTR	ERV1
219	(CTATA)n	Simple_repeat	Simple_repeat
218	RLTR17C_Mm	LTR	ERVK
217	Charlie15a	DNA	hAT-Charlie
217	(GGCTG)n	Simple_repeat	Simple_repeat
217	Tigger6b	DNA	TcMar-Tigger
215	LTR102_Mam	LTR	ERVL
215	(CCCTG)n	Simple_repeat	Simple_repeat
214	LTR87	LTR	ERVL?
212	MamRep38	DNA	hAT
212	MLT1M	LTR	ERVL-MaLR
211	RLTR13A	LTR	ERVK
210	MER57E1	LTR	ERV1
210	ORSL-2b	DNA	hAT-Tip100
209	Looper	DNA	PiggyBac
209	RLTR47	LTR	ERVK
209	RLTR31A_Mm	LTR	ERVK
208	MADE2	DNA	TcMar-Mariner
208	L1M2a	LINE	L1
207	L1M7	LINE	L1
206	MER52-int	LTR	ERV1
206	RLTR9B	LTR	ERVK
206	MLT1A0-int	LTR	ERVL-MaLR
205	RLTR13A1	LTR	ERVK
205	RLTR13D4	LTR	ERVK
205	MLTR13	LTR	ERVK
204	LTR81B	LTR	Gypsy
204	HERVL40-int	LTR	ERVL
202	MER57-int	LTR	ERV1
202	L1MEh	LINE	L1
201	L1M8	LINE	L1
200	Tigger9a	DNA	TcMar-Tigger
198	RLTR44C	LTR	ERVK
198	MER99	DNA	hAT?
197	(TATAG)n	Simple_repeat	Simple_repeat
197	Charlie16a	DNA	hAT-Charlie
197	Tigger16b	DNA	TcMar-Tigger
196	MER110A	LTR	ERV1
194	RLTR9D2	LTR	ERVK
194	tRNA-Ala-GCG	tRNA	tRNA
192	RLTR1D2_MM	LTR	ERV1
192	(CAGGG)n	Simple_repeat	Simple_repeat
191	Kanga1a	DNA	TcMar-Tc2
191	Helitron3Na_Mam	RC	Helitron
190	RMER16C	LTR	ERVK
190	(CACAA)n	Simple_repeat	Simple_repeat
188	RLTR12H	LTR	ERVK
188	Tigger20a	DNA	TcMar-Tigger
187	LTR31	LTR	ERV1
187	Kanga11a	DNA	TcMar-Tc2
187	LTR84b	LTR	ERVL
185	MER44C	DNA	TcMar-Tigger
185	hAT-N1_Mam	DNA	hAT?
185	(TTGTG)n	Simple_repeat	Simple_repeat
185	LTR16D	LTR	ERVL
184	Charlie13a	DNA	hAT-Charlie
184	Kanga1c	DNA	TcMar-Tc2
184	IAPEY5_I-int	LTR	ERVK
184	tRNA-Lys-AAG	tRNA	tRNA
184	MER70A	LTR	ERVL
183	IAPLTR4_I	LTR	ERVK
180	MamRep4096	DNA	hAT?
180	MamTip3	DNA	hAT-Tip100
180	LTR81A	LTR	Gypsy
178	RLTR9B2	LTR	ERVK
178	LTR88b	LTR	Gypsy?
178	L1MEj	LINE	L1
177	(CTCG)n	Simple_repeat	Simple_repeat
176	MER67A	LTR	ERV1
176	MLT1D-int	LTR	ERVL-MaLR
176	(CAGAA)n	Simple_repeat	Simple_repeat
176	Tigger2b	DNA	TcMar-Tigger
174	Charlie21a	DNA	hAT-Charlie
174	MMERVK10D3_LTR	LTR	ERVK
171	MER105	DNA	DNA
171	L1M3d	LINE	L1
169	L1M3b	LINE	L1
169	L1MEa	LINE	L1
169	Zaphod2	DNA	hAT-Tip100
168	(CGGGGG)n	Simple_repeat	Simple_repeat
166	ERVB7_4-LTR_MM	LTR	ERVK
166	L1P5	LINE	L1
165	LTRIS3	LTR	ERV1
165	MLT1B-int	LTR	ERVL-MaLR
165	(CTATT)n	Simple_repeat	Simple_repeat
164	MLTR31E_MM	LTR	ERVK
164	LTR106_Mam	LTR	LTR
163	Charlie22a	DNA	hAT-Charlie
162	X7B_LINE	LINE	CR1
162	RLTR13D3A	LTR	ERVK
162	LTR65	LTR	ERV1
161	Charlie4	DNA	hAT-Charlie
161	LTR83	LTR	ERVL
161	MamGypLTR3a	LTR	Gypsy
161	(CAAAT)n	Simple_repeat	Simple_repeat
161	Charlie20a	DNA	hAT-Charlie
160	RLTR53B_Mm	LTR	ERVK
160	LTR55	LTR	ERVL?
159	X7A_LINE	LINE	CR1
158	X8_LINE	LINE	CR1
158	ERVB3_1-LTR_MM	LTR	ERVK
157	L1M3de	LINE	L1
157	RLTR41C	LTR	ERV1
157	Charlie23a	DNA	hAT-Charlie
157	LTR101_Mam	LTR	ERVL
156	(TTCTG)n	Simple_repeat	Simple_repeat
156	(TAGTG)n	Simple_repeat	Simple_repeat
155	Arthur1C	DNA	hAT-Tip100
155	X7C_LINE	LINE	CR1
155	Tigger12	DNA	TcMar-Tigger
153	(AATAG)n	Simple_repeat	Simple_repeat
153	Chap1_Mam	DNA	hAT-Charlie
153	RLTR19A	LTR	ERVK
152	(TCCTG)n	Simple_repeat	Simple_repeat
152	(CCCCCG)n	Simple_repeat	Simple_repeat
151	RLTR13A2	LTR	ERVK
149	LTRIS6	LTR	ERV1
149	RLTR48C	LTR	ERV1
149	MER31-int	LTR	ERV1
149	HERVL74-int	LTR	ERVL
148	Arthur1A	DNA	hAT-Tip100
148	Charlie6	DNA	hAT-Charlie
147	LTRIS4	LTR	ERV1
147	MER110	LTR	ERV1
146	LTR89	LTR	ERVL?
146	L1ME5	LINE	L1
145	MamGypLTR1c	LTR	Gypsy
145	RLTR31_Mm	LTR	ERVK
145	X6A_LINE	LINE	CR1
145	Ricksha	DNA	MULE-MuDR
145	Ricksha	DNA	MuDR
144	ERVB4_2-LTR_MM	LTR	ERVK
144	L1PB4	LINE	L1
144	LTR28B	LTR	ERV1
143	(TATTG)n	Simple_repeat	Simple_repeat
143	ERVB5_1-LTR_MM	LTR	ERVK
141	(ATTTG)n	Simple_repeat	Simple_repeat
141	UCON29	DNA	PiggyBac?
141	(CAATA)n	Simple_repeat	Simple_repeat
141	MamGypLTR1b	LTR	Gypsy
140	(CAGGA)n	Simple_repeat	Simple_repeat
140	MER113A	DNA	hAT-Charlie
139	(GGATG)n	Simple_repeat	Simple_repeat
139	(GGTTG)n	Simple_repeat	Simple_repeat
138	(CAGTG)n	Simple_repeat	Simple_repeat
138	Mam_R4	LINE	Dong-R4
137	(CGGG)n	Simple_repeat	Simple_repeat
137	LTR73	LTR	ERV1
137	MamGypLTR1a	LTR	Gypsy
137	ERVB4_3-LTR_MM	LTR	ERVK
136	LTR84a	LTR	ERVL
135	MER73	LTR	ERVL
134	ERVB3_1-I_MM-int	LTR	ERVK
134	Charlie17	DNA	hAT-Charlie
132	(CTAAA)n	Simple_repeat	Simple_repeat
131	Kanga1d	DNA	TcMar-Tc2
130	Charlie17b	DNA	hAT-Charlie
130	MLT1A1-int	LTR	ERVL-MaLR
129	SRV_MM-int	LTR	ERVK
127	MLTR32C_MM	LTR	ERVK
127	MER47A	DNA	TcMar-Tigger
126	IAPA_MM-int	LTR	ERVK
126	MLT2E	LTR	ERVL
125	MamRep564	Unknown	Unknown
124	RLTR30C_MM	LTR	ERV1
124	LTR105_Mam	LTR	ERVL
123	MLT1A-int	LTR	ERVL-MaLR
122	RLTR44E	LTR	ERVK
122	L5	LINE	RTE-X
122	MLT1C-int	LTR	ERVL-MaLR
122	(CGA)n	Simple_repeat	Simple_repeat
121	Kanga1b	DNA	TcMar-Tc2
121	(TCG)n	Simple_repeat	Simple_repeat
121	Tigger8	DNA	TcMar-Tigger
120	(CCCG)n	Simple_repeat	Simple_repeat
120	(CACTG)n	Simple_repeat	Simple_repeat
120	L1M3a	LINE	L1
119	LTR85c	LTR	Gypsy?
119	MER127	DNA	TcMar-Tigger
118	MER126	DNA	DNA
118	LTR88c	LTR	Gypsy?
117	FAM	SINE	Alu
116	LTR80B	LTR	ERVL
116	MamGypLTR1d	LTR	Gypsy
116	(CAACC)n	Simple_repeat	Simple_repeat
115	(ATGTG)n	Simple_repeat	Simple_repeat
115	(CAGTA)n	Simple_repeat	Simple_repeat
115	MER106A	DNA	hAT-Charlie
114	(TCTTG)n	Simple_repeat	Simple_repeat
114	LTR40A1	LTR	ERVL
114	MER54B	LTR	ERVL
114	MER74C	LTR	ERVL
114	Charlie13b	DNA	hAT-Charlie
112	LTR80A	LTR	ERVL
112	(CAAGA)n	Simple_repeat	Simple_repeat
112	L1MEg2	LINE	L1
111	Ricksha_0	DNA	MULE-MuDR
111	MER125	DNA	DNA
111	Ricksha_0	DNA	MuDR
110	MamGypLTR2c	LTR	Gypsy
110	RLTR48B	LTR	ERV1
110	Eulor8	DNA	TcMar?
110	MER91C	DNA	hAT-Tip100
109	MamGypLTR2b	LTR	Gypsy
109	(CATTT)n	Simple_repeat	Simple_repeat
108	UCON26	Unknown	Unknown
108	U4	snRNA	snRNA
108	(TCCG)n	Simple_repeat	Simple_repeat
107	(CATCC)n	Simple_repeat	Simple_repeat
106	LTR68	LTR	ERV1
106	(TTGGGG)n	Simple_repeat	Simple_repeat
106	LTR85b	LTR	Gypsy?
105	MER21-int	LTR	ERVL
105	MamRep1879	DNA	hAT-Tip100?
105	MamGypLTR3	LTR	Gypsy
104	MER96	DNA	hAT-Tip100
103	(TTTAG)n	Simple_repeat	Simple_repeat
102	RLTR6C_Mm	LTR	ERV1
102	Charlie7a	DNA	hAT-Charlie
101	MER65D	LTR	ERV1
101	(CGAG)n	Simple_repeat	Simple_repeat
101	RMER16B3	LTR	ERVK
100	RLTR44D	LTR	ERVK
100	L1M3f	LINE	L1
99	LTR90A	LTR	LTR
99	ERVB4_3-I_MM-int	LTR	ERVK
99	UCON7	DNA?	DNA?
99	LTR81C	LTR	Gypsy
98	RLTR13F	LTR	ERVK
98	MER89-int	LTR	ERV1
98	(CACAT)n	Simple_repeat	Simple_repeat
98	RLTR20A1	LTR	ERVK
98	RLTR41B	LTR	ERV1
98	Charlie26a	DNA	hAT-Charlie
97	U3	snRNA	snRNA
97	Tigger12c	DNA	TcMar-Tigger
95	IAPEY4_LTR	LTR	ERVK
95	RLTR12B2	LTR	ERVK
94	(CATAA)n	Simple_repeat	Simple_repeat
94	RLTR19A2	LTR	ERVK
94	(AAATG)n	Simple_repeat	Simple_repeat
94	LTR75	LTR	ERVL
94	(CTAGGG)n	Simple_repeat	Simple_repeat
93	LTR107_Mam	LTR	LTR
93	(CAGTT)n	Simple_repeat	Simple_repeat
92	Helitron1Nb_Mam	RC	Helitron
92	LTR86A1	LTR	ERVL
92	L1MEg1	LINE	L1
92	(AACTG)n	Simple_repeat	Simple_repeat
91	LTR90B	LTR	LTR
91	(CACTA)n	Simple_repeat	Simple_repeat
90	(TTATG)n	Simple_repeat	Simple_repeat
90	LTR16D1	LTR	ERVL
89	MER130	Unknown	Unknown
89	UCON31	Unknown	Unknown
89	MLT1F1-int	LTR	ERVL-MaLR
89	tRNA-Cys-TGY	tRNA	tRNA
88	(CCCCAA)n	Simple_repeat	Simple_repeat
87	UCON28a	Unknown	Unknown
87	GSAT_MM	Satellite	Satellite
86	tRNA-Gly-GGA	tRNA	tRNA
86	RLTR1E_MM	LTR	ERV1
86	MER94B	DNA	hAT-Blackjack
86	Tigger12A	DNA	TcMar-Tigger
85	LTRIS5	LTR	ERV1
85	(CGGA)n	Simple_repeat	Simple_repeat
85	U5	snRNA	snRNA
85	RLTR50A	LTR	ERVK
85	(CAAGG)n	Simple_repeat	Simple_repeat
84	RMER16B	LTR	ERVK
84	(CACCT)n	Simple_repeat	Simple_repeat
83	LTR53B	LTR	ERVL
83	RLTR1F_Mm	LTR	ERVK
83	ERVB2_1-I_MM-int	LTR	ERVK
82	MamTip1	DNA	hAT-Tip100
82	UCON2	Unknown	Unknown
81	MER34B-int	LTR	ERV1
80	Eulor5A	DNA?	DNA?
80	(AGCTG)n	Simple_repeat	Simple_repeat
79	(GCCTG)n	Simple_repeat	Simple_repeat
79	LTR86A2	LTR	ERVL
79	HAL1_SS	LINE	L1
79	X5B_LINE	LINE	CR1
79	(CAGCT)n	Simple_repeat	Simple_repeat
78	(GTATG)n	Simple_repeat	Simple_repeat
78	(CAGGC)n	Simple_repeat	Simple_repeat
77	MER68-int	LTR	ERVL
75	MER5C1	DNA	hAT-Charlie
75	Tigger11a	DNA	TcMar-Tigger
75	LTR86C	LTR	ERVL
75	SYNREP_MM	Satellite	Satellite
74	BGLII_C	LTR	ERVK
74	MER72B	LTR	ERV1
74	Helitron2Na_Mam	RC?	Helitron?
74	(CTAAT)n	Simple_repeat	Simple_repeat
74	(CATAC)n	Simple_repeat	Simple_repeat
74	LTR69	LTR	ERVL
73	(AGGTG)n	Simple_repeat	Simple_repeat
73	(CCTTG)n	Simple_repeat	Simple_repeat
73	(CCGCG)n	Simple_repeat	Simple_repeat
73	(TACTG)n	Simple_repeat	Simple_repeat
73	RLTR46B	LTR	ERVK
72	UCON4	Unknown	Unknown
72	Charlie14a	DNA	hAT-Charlie
72	Tigger17b	DNA	TcMar-Tigger
72	MER92C	LTR	ERV1
72	MER113B	DNA	hAT-Charlie
71	Eulor9C	DNA	DNA
71	LTRIS4B	LTR	ERV1
71	RLTR46A	LTR	ERVK
70	ORR1G-int	LTR	ERVL-MaLR
70	MER92D	LTR	ERV1
70	LTR81	LTR	Gypsy
69	ORSL-2a	DNA	hAT-Tip100
69	LTR75B	LTR	ERVL
69	X5A_LINE	LINE	CR1
68	MLT1F2-int	LTR	ERVL-MaLR
67	(CGCGG)n	Simple_repeat	Simple_repeat
67	MLT1J1-int	LTR	ERVL-MaLR
66	UCON14	DNA?	DNA?
66	MER34-int	LTR	ERV1
65	(CACTC)n	Simple_repeat	Simple_repeat
65	LTR16D2	LTR	ERVL
64	LTR88a	LTR	Gypsy?
64	RLTR30D_RN	LTR	ERV1
64	MER97c	DNA	hAT-Tip100
64	UCON27	Unknown	Unknown
64	RLTR19D	LTR	ERVK
64	MERX	DNA	TcMar-Tigger
64	(CTATG)n	Simple_repeat	Simple_repeat
63	Charlie17a	DNA	hAT-Charlie
63	MER129	LTR?	LTR?
62	RLTR1	LTR	ERV1
62	MER57E2	LTR	ERV1
62	(ATTAG)n	Simple_repeat	Simple_repeat
62	Helitron1Na_Mam	RC	Helitron
61	Charlie10a	DNA	hAT-Charlie
60	MER68C	LTR	ERVL
60	FordPrefect_a	DNA	hAT-Tip100
60	(CAAGC)n	Simple_repeat	Simple_repeat
60	(GTCTG)n	Simple_repeat	Simple_repeat
60	Eulor9A	DNA	DNA
60	RLTR12F	LTR	ERVK
58	MER88	LTR	ERVL
58	LTR103_Mam	LTR	ERV1?
58	MLT1G3-int	LTR	ERVL-MaLR
58	RLTR46A2	LTR	ERVK
57	LTR91	LTR	ERVL
57	MLT1I-int	LTR	ERVL-MaLR
57	LTR103b_Mam	LTR	ERV1?
57	(CAGAC)n	Simple_repeat	Simple_repeat
56	Eulor6B	DNA?	DNA?
56	UCON5	Unknown	Unknown
56	Eulor1	DNA	DNA
56	MER70-int	LTR	ERVL
55	UCON8	Unknown	Unknown
55	MER97b	DNA	hAT-Tip100
54	(CTAG)n	Simple_repeat	Simple_repeat
54	(CCCTAG)n	Simple_repeat	Simple_repeat
54	MER95	LTR	ERV1
53	(GCTTG)n	Simple_repeat	Simple_repeat
53	MER134	DNA?	DNA?
53	MLT1H2-int	LTR	ERVL-MaLR
53	MER97a	DNA	hAT-Tip100
52	Charlie11	DNA	hAT-Charlie
52	X9_LINE	LINE	L1?
52	tRNA-Gly-GGY	tRNA	tRNA
52	MER4B-int	LTR	ERV1
51	MLT1G1-int	LTR	ERVL-MaLR
51	(CATAG)n	Simple_repeat	Simple_repeat
50	LTR52-int	LTR	ERVL
50	(ATAAG)n	Simple_repeat	Simple_repeat
50	(TTCG)n	Simple_repeat	Simple_repeat
49	Eulor11	DNA	DNA
49	MER65-int	LTR	ERV1
49	UCON10	Unknown	Unknown
49	MLT1H1-int	LTR	ERVL-MaLR
49	LTR86B1	LTR	ERVL
49	UCON28b	Unknown	Unknown
49	U7	snRNA	snRNA
48	(ATAGG)n	Simple_repeat	Simple_repeat
48	Charlie10b	DNA	hAT-Charlie
48	(GAGTG)n	Simple_repeat	Simple_repeat
47	tRNA-Phe-TTY	tRNA	tRNA
47	Eulor6D	DNA?	DNA?
46	MER87	LTR	ERV1
46	tRNA-Met_	tRNA	tRNA
46	RLTR46	LTR	ERVK
45	UCON6	Unknown	Unknown
45	UCON11	Unknown	Unknown
45	(CGAA)n	Simple_repeat	Simple_repeat
45	RLTR13D	LTR	ERVK
45	SSU-rRNA_Hsa	rRNA	rRNA
45	RNERVK23-int	LTR	ERVK
45	DNA1_Mam	DNA	TcMar
45	(TAATG)n	Simple_repeat	Simple_repeat
45	RLTR47_MM	LTR	ERV1
43	(GAATG)n	Simple_repeat	Simple_repeat
43	(ACATG)n	Simple_repeat	Simple_repeat
43	(CATTA)n	Simple_repeat	Simple_repeat
43	(CATGC)n	Simple_repeat	Simple_repeat
43	L1M6B	LINE	L1
42	(CCTAT)n	Simple_repeat	Simple_repeat
42	UCON13	LINE?	Penelope?
42	Eulor2B	DNA?	DNA?
41	(AGATG)n	Simple_repeat	Simple_repeat
41	Eulor2A	DNA?	DNA?
41	MER123	DNA	DNA
41	Ricksha_a	DNA	MuDR
41	(GCATG)n	Simple_repeat	Simple_repeat
41	Ricksha_a	DNA	MULE-MuDR
40	tRNA-Ile-ATT	tRNA	tRNA
40	X1_LINE	LINE	CR1
39	tRNA-Glu-GAG_	tRNA	tRNA
39	LTR108a_Mam	LTR	ERVL
39	(CATCT)n	Simple_repeat	Simple_repeat
39	MLT1G-int	LTR	ERVL-MaLR
38	HY1	scRNA	scRNA
38	MER110-int	LTR	ERV1
38	LTR77	LTR	ERV1
38	(CATGT)n	Simple_repeat	Simple_repeat
37	UCON28c	Unknown	Unknown
37	UCON20	Unknown	Unknown
37	MER92A	LTR	ERV1
37	LTR109A2	LTR	ERV1
37	Eulor5B	DNA?	DNA?
37	Tigger1a_Art	DNA	TcMar-Tigger
36	LTR86B2	LTR	ERVL
36	(AATTG)n	Simple_repeat	Simple_repeat
36	(CTTAT)n	Simple_repeat	Simple_repeat
36	MamRep1894	DNA	hAT
36	LTR108e_Mam	LTR	ERVL
35	(CCGGG)n	Simple_repeat	Simple_repeat
35	MMTV-int	LTR	ERVK
35	MLT1E2-int	LTR	ERVL-MaLR
35	Eulor12	DNA?	DNA?
35	MER133A	DNA?	DNA?
35	RLTR9A4	LTR	ERVK
35	(CGAAA)n	Simple_repeat	Simple_repeat
34	LTR29	LTR	ERV1
33	tRNA-Asp-GAY	tRNA	tRNA
33	(CTCGG)n	Simple_repeat	Simple_repeat
33	(AGTAG)n	Simple_repeat	Simple_repeat
32	UCON15	Unknown	Unknown
32	(CAATT)n	Simple_repeat	Simple_repeat
32	(CTACT)n	Simple_repeat	Simple_repeat
32	X2_LINE	LINE	CR1
32	(CCTCG)n	Simple_repeat	Simple_repeat
32	(CGAGG)n	Simple_repeat	Simple_repeat
31	SUBTEL_sa	Satellite	Satellite
31	LTR45	LTR	ERV1
31	(CATTC)n	Simple_repeat	Simple_repeat
31	RLTR3_Mm	LTR	ERVK
31	(CATTC)n	Satellite	Satellite
30	(ACTAG)n	Simple_repeat	Simple_repeat
30	LTR108d_Mam	LTR	ERVL
30	tRNA-Arg-AGA	tRNA	tRNA
30	(CCCGG)n	Simple_repeat	Simple_repeat
29	Eulor10	DNA?	DNA?
29	MamRep488	DNA	hAT-Tip100
29	(CAACT)n	Simple_repeat	Simple_repeat
29	(CCTAG)n	Simple_repeat	Simple_repeat
29	tRNA-Pro-CCY	tRNA	tRNA
29	(TAAAG)n	Simple_repeat	Simple_repeat
28	(CAGTC)n	Simple_repeat	Simple_repeat
28	Eulor3	DNA?	DNA?
28	MER97d	DNA	hAT-Tip100
28	MamGyp-int	LTR	Gypsy
28	(GACTG)n	Simple_repeat	Simple_repeat
28	MLT1E1A-int	LTR	ERVL-MaLR
28	UCON9	Unknown	Unknown
27	tRNA-Asn-AAC	tRNA	tRNA
27	(CTCCG)n	Simple_repeat	Simple_repeat
27	MLT1J2-int	LTR	ERVL-MaLR
27	UCON22	Unknown	Unknown
26	tRNA-Ile-ATA	tRNA	tRNA
25	UCON12	Unknown	Unknown
25	(TTAGGC)n	Simple_repeat	Simple_repeat
25	(ACCTG)n	Simple_repeat	Simple_repeat
25	tRNA-Val-GTG	tRNA	tRNA
25	(GCCTAA)n	Simple_repeat	Simple_repeat
25	tRNA-Gln-CAG	tRNA	tRNA
24	Eulor4	Unknown	Unknown
24	UCON19	Unknown	Unknown
24	tRNA-Gly-GGG	tRNA	tRNA
24	tRNA-Leu-TTG	tRNA	tRNA
24	LTR45C	LTR	ERV1
24	U17	snRNA	snRNA
24	Eulor2C	DNA?	DNA?
23	MER136	DNA	DNA
23	UCON25	Unknown	Unknown
23	(TCCCG)n	Simple_repeat	Simple_repeat
23	MER66-int	LTR	ERV1
23	(TTAGG)n	Simple_repeat	Simple_repeat
23	(CTAGT)n	Simple_repeat	Simple_repeat
23	UCON21	DNA?	DNA?
23	UCON12A	Unknown	Unknown
23	(CTAGG)n	Simple_repeat	Simple_repeat
23	UCON17	Unknown	Unknown
23	UCON16	Unknown	Unknown
22	tRNA-Lys-AAA	tRNA	tRNA
22	MER133B	DNA?	DNA?
22	UCON23	DNA	hAT?
21	ERVB4_1-LTR_MM	LTR	ERVK
21	Eulor6A	DNA?	DNA?
21	tRNA-Met	tRNA	tRNA
21	(TAGGG)n	Simple_repeat	Simple_repeat
21	tRNA-Arg-CGY_	tRNA	tRNA
21	MER101B	LTR	ERV1
21	MER132	DNA	TcMar-Pogo
20	(AGTTG)n	Simple_repeat	Simple_repeat
20	tRNA-Tyr-TAC	tRNA	tRNA
20	tRNA-Thr-ACG_	tRNA	tRNA
19	(CAGGT)n	Simple_repeat	Simple_repeat
19	U13_	snRNA	snRNA
19	MER66C	LTR	ERV1
19	LTR108b_Mam	LTR	ERVL
19	(CAATC)n	Simple_repeat	Simple_repeat
19	(CGGT)n	Simple_repeat	Simple_repeat
19	tRNA-Met-i	tRNA	tRNA
18	UCON24	Unknown	Unknown
18	tRNA-Arg-AGG	tRNA	tRNA
18	tRNA-Val-GTY	tRNA	tRNA
18	tRNA-Leu-TTA	tRNA	tRNA
18	Eulor6E	DNA?	DNA?
18	(TTTCG)n	Simple_repeat	Simple_repeat
18	(CCTAA)n	Simple_repeat	Simple_repeat
17	tRNA-Thr-ACA	tRNA	tRNA
17	UCON18	Unknown	Unknown
17	(CGGAG)n	Simple_repeat	Simple_repeat
17	(ACCG)n	Simple_repeat	Simple_repeat
16	(CGAGA)n	Simple_repeat	Simple_repeat
16	MER76-int	LTR	ERVL
16	tRNA-Leu-CTG	tRNA	tRNA
16	(CCGAG)n	Simple_repeat	Simple_repeat
16	tRNA-Trp-TGG	tRNA	tRNA
16	(CATTG)n	Simple_repeat	Simple_repeat
16	(CGGTG)n	Simple_repeat	Simple_repeat
16	(GCGTG)n	Simple_repeat	Simple_repeat
16	tRNA-His-CAY_	tRNA	tRNA
16	L1M2b	LINE	L1
15	LTR108c_Mam	LTR	ERVL
15	Eulor6C	DNA?	DNA?
15	(CGAT)n	Simple_repeat	Simple_repeat
15	tRNA-Ser-AGY	tRNA	tRNA
15	(CTTTA)n	Simple_repeat	Simple_repeat
15	tRNA-Thr-ACY_	tRNA	tRNA
15	(CGGGA)n	Simple_repeat	Simple_repeat
15	HY3	scRNA	scRNA
15	UCON1	Unknown	Unknown
14	(ATCTG)n	Simple_repeat	Simple_repeat
14	MER50-int	LTR	ERV1
14	MER50B	LTR	ERV1
14	(CAATG)n	Simple_repeat	Simple_repeat
14	MER47C	DNA	TcMar-Tigger
14	Eulor9B	DNA	DNA
14	tRNA-Gln-CAA	tRNA	tRNA
14	tRNA-Thr-ACY	tRNA	tRNA
13	U13	snRNA	snRNA
13	(TCTCG)n	Simple_repeat	Simple_repeat
13	LTR9	LTR	ERV1
13	tRNA-Val-GTA	tRNA	tRNA
13	(CTTAG)n	Simple_repeat	Simple_repeat
13	MER50	LTR	ERV1
13	(CCCTA)n	Simple_repeat	Simple_repeat
13	MLT1L-int	LTR	ERVL-MaLR
12	MLT1E3-int	LTR	ERVL-MaLR
12	(GATTG)n	Simple_repeat	Simple_repeat
12	tRNA-Ser-TCY	tRNA	tRNA
12	tRNA-Ala-GCY	tRNA	tRNA
12	(TTAAG)n	Simple_repeat	Simple_repeat
12	(CAGCG)n	Simple_repeat	Simple_repeat
11	LTR23-int	LTR	ERV1
11	LTR9A1	LTR	ERV1
11	LTR9D	LTR	ERV1
11	(CACGC)n	Simple_repeat	Simple_repeat
11	LTR39	LTR	ERV1
11	L1M2a1	LINE	L1
11	(TTCGGG)n	Simple_repeat	Simple_repeat
10	LTR28	LTR	ERV1
10	(CAGAT)n	Simple_repeat	Simple_repeat
10	(CGCTG)n	Simple_repeat	Simple_repeat
10	X7D_LINE	LINE	CR1
10	tRNA-Pro-CCA	tRNA	tRNA
10	(AAGTG)n	Simple_repeat	Simple_repeat
9	LTR58	LTR	ERV1
9	LTR32	LTR	ERVL
9	(CTAAG)n	Simple_repeat	Simple_repeat
9	LTR75_1	LTR	ERV1
9	MLT1E-int	LTR	ERVL-MaLR
9	MER83B-int	LTR	ERV1
9	tRNA-Glu-GAA	tRNA	tRNA
9	MER72	LTR	ERV1
8	tRNA-Leu-CTY	tRNA	tRNA
8	(CACCG)n	Simple_repeat	Simple_repeat
8	MLT1K-int	LTR	ERVL-MaLR
8	LTR59	LTR	ERV1
8	(CCCGAA)n	Simple_repeat	Simple_repeat
8	LTR34	LTR	ERV1
8	RMER3D3	LTR	ERVK
8	MLT1E1-int	LTR	ERVL-MaLR
8	LTR64	LTR	ERV1
8	(CCGG)n	Simple_repeat	Simple_repeat
8	Ricksha_b	DNA	MULE-MuDR
8	Ricksha_b	DNA	MuDR
7	MER49	LTR	ERV1
7	MER66B	LTR	ERV1
7	(CCGAA)n	Simple_repeat	Simple_repeat
7	MamRep1161	DNA	TcMar
7	(CAAGT)n	Simple_repeat	Simple_repeat
7	LTR27C	LTR	ERV1
7	MER51-int	LTR	ERV1
6	(CGATA)n	Simple_repeat	Simple_repeat
6	(CACGT)n	Simple_repeat	Simple_repeat
6	MER4CL34	LTR	ERV1
6	Cheshire_Mars_	DNA	hAT-Charlie
6	tRNA-Glu-GAG	tRNA	tRNA
6	(CTTAA)n	Simple_repeat	Simple_repeat
5	tRNA-Ser-TCA(m)	tRNA	tRNA
5	(CGATG)n	Simple_repeat	Simple_repeat
5	tRNA-Gln-CAA_	tRNA	tRNA
5	U8	snRNA	snRNA
5	(TTCCG)n	Simple_repeat	Simple_repeat
5	tRNA-Ser-TCG	tRNA	tRNA
5	(CACTT)n	Simple_repeat	Simple_repeat
5	MER66A	LTR	ERV1
5	LTR36	LTR	ERV1
5	RNLTR23	LTR	ERVK
5	(CGGAA)n	Simple_repeat	Simple_repeat
5	(ACTTG)n	Simple_repeat	Simple_repeat
4	tRNA-Pro-CCG	tRNA	tRNA
4	Eulor7	DNA?	DNA?
4	(TCCGG)n	Simple_repeat	Simple_repeat
4	nhAT5a_ML	DNA	hAT-Charlie
4	(TCGGG)n	Simple_repeat	Simple_repeat
4	tRNA-Leu-CTA_	tRNA	tRNA
4	(CGAAG)n	Simple_repeat	Simple_repeat
4	CENSAT_MC	Satellite	centr
4	(ACGTG)n	Simple_repeat	Simple_repeat
4	MER57E3	LTR	ERV1
4	U14	snRNA	snRNA
3	tRNA-Tyr-TAT	tRNA	tRNA
3	HY4	scRNA	scRNA
3	RMER3D2	LTR	ERVK
3	HUERS-P3b-int	LTR	ERV1
3	RLTR43A	LTR	ERVK
3	tRNA-Ser-TCA_	tRNA	tRNA
3	tRNA-Thr-ACG	tRNA	tRNA
3	tRNA-SeC(e)-TGA	tRNA	tRNA
3	(CTTCG)n	Simple_repeat	Simple_repeat
3	tRNA-Arg-CGG	tRNA	tRNA
3	tRNA-Arg-CGA	tRNA	tRNA
3	(CAACG)n	Simple_repeat	Simple_repeat
3	(ACTCG)n	Simple_repeat	Simple_repeat
3	MLT1N2-int	LTR	ERVL-MaLR
3	(TTCGG)n	Simple_repeat	Simple_repeat
3	Cheshire_Mars	DNA	hAT-Charlie
3	(CCGGA)n	Simple_repeat	Simple_repeat
3	(CCCGA)n	Simple_repeat	Simple_repeat
3	LTR44	LTR	ERV1
3	(TTACG)n	Simple_repeat	Simple_repeat
3	(TATCG)n	Simple_repeat	Simple_repeat
3	tRNA-Leu-CTA	tRNA	tRNA
3	(CATCG)n	Simple_repeat	Simple_repeat
3	(CGTTG)n	Simple_repeat	Simple_repeat
2	Charlie1b_Mars	DNA	hAT-Charlie
2	(CACGA)n	Simple_repeat	Simple_repeat
2	(TACGG)n	Simple_repeat	Simple_repeat
2	RMER3D4	LTR	ERVK
2	(TCGTG)n	Simple_repeat	Simple_repeat
2	(CGAGT)n	Simple_repeat	Simple_repeat
2	(CCGTA)n	Simple_repeat	Simple_repeat
2	tRNA-Leu-TTA(m)	tRNA	tRNA
2	MLT1O-int	LTR	ERVL-MaLR
2	MARINER1_EC	DNA	TcMar-Tigger
2	Tigger1a_Mars	DNA	TcMar-Tigger
2	tRNA-Arg-CGA_	tRNA	tRNA
1	MER83A-int	LTR	ERV1
1	tRNA-Ser-TCA	tRNA	tRNA
1	RMER3D1	LTR	ERVK
1	(CTACG)n	Simple_repeat	Simple_repeat
1	tRNA-His-CAY	tRNA	tRNA
1	RLTR43B	LTR	ERVK
1	(CGAAT)n	Simple_repeat	Simple_repeat
1	HERVL32-int	LTR	ERVL
1	HY5	scRNA	scRNA
1	(CGTAG)n	Simple_repeat	Simple_repeat

## Sheet: S5 Repeat counts 5k
Gene clusters	A	B	C	D	E	F	G	H	I	J	Total	FDR		Fold-enrichment compare to other clusters combined
Total genes	3310	777	208	243	780	696	264	183	232	474	7167			A	B	C	D	E	F	G	H	I	J
MLTR31D_MM	1	0	0	10	0	0	0	0	0	0	11	7.59859e-48		0.116526	0	0	284.938	0	0	0	0	0	0
B1_Mus2	765	246	83	94	190	285	116	49	47	103	1978	3.77963e-33		0.73489	1.16807	1.46539	1.42167	0.870139	1.56513	1.62897	0.969431	0.727569	0.775673
MT2_Mm	12	42	6	3	2	7	1	1	0	4	78	3.39336e-29		0.211865	9.59459	2.78806	1.13975	0.215486	0.916646	0.339581	0.495636	0	0.763257
B1_Mm	481	179	42	65	82	187	68	20	22	68	1214	7.45453e-27		0.76465	1.4223	1.19896	1.61192	0.593157	1.69291	1.55152	0.639262	0.551702	0.837851
B1_Mus1	976	297	93	111	237	321	124	62	67	136	2424	5.40339e-24		0.785422	1.14834	1.33482	1.36741	0.887364	1.41915	1.4097	1.00176	0.849716	0.839316
PB1D9	401	99	43	62	114	134	59	25	25	50	1012	2.48071e-12		0.764759	0.891752	1.48466	1.8596	1.03952	1.41897	1.6188	0.966665	0.757149	0.733901
B2_Mm1a	228	76	24	31	62	95	44	21	10	54	645	1.31694e-10		0.637119	1.09845	1.29301	1.43861	0.870814	1.60592	1.91431	1.28436	0.470744	1.29018
MT2C_Mm	14	12	3	12	4	10	3	0	4	1	63	1.27259e-09		0.332931	1.93504	1.67284	6.70443	0.55515	1.75423	1.30739	0	2.02659	0.227746
ORR1A2-int	15	22	2	1	3	2	0	0	1	1	47	3.38802e-09		0.546214	7.23707	1.48697	0.619431	0.558304	0.413218	0	0	0.649831	0.306962
B2_Mm2	901	237	69	87	221	262	101	50	45	150	2123	4.90188e-08		0.859162	1.03344	1.12391	1.21757	0.951446	1.30893	1.30609	0.9205	0.64733	1.07351
MERVL-int	12	19	2	0	0	4	0	0	3	4	44	1.04275e-07		0.436971	6.25019	1.59318	0	0	0.929741	0	0	2.18724	1.41203
L1_Mus4	28	10	0	11	3	3	1	0	2	0	58	3.65311e-07		1.08757	1.71332	0	6.66877	0.446643	0.507132	0.458732	0	1.06758	0
B1_Mur4	527	135	41	46	110	161	69	30	31	61	1211	1.41112e-06		0.897793	1.03181	1.17242	1.12508	0.818102	1.4256	1.57985	0.969448	0.785305	0.748987
ID_B1	1047	240	88	97	238	281	115	70	75	156	2407	1.50747e-06		0.897076	0.910819	1.2696	1.19649	0.898503	1.22887	1.31195	1.14312	0.961371	0.978569
B1_Mur1	497	125	43	39	109	143	66	35	16	80	1153	1.95359e-06		0.882824	0.999992	1.29607	0.99754	0.854926	1.31637	1.58763	1.19476	0.420647	1.05277
PB1D7	315	56	27	37	95	92	46	28	20	37	753	2.40111e-06		0.838027	0.660747	1.24426	1.47245	1.18222	1.29404	1.70127	1.47392	0.815614	0.729678
ORR1A3-int	13	20	1	1	4	6	0	1	2	2	50	5.95202e-06		0.409415	5.48263	0.68279	0.581507	0.71204	1.26783	0	0.778856	1.24551	0.588344
B3	1149	278	88	74	278	314	119	64	71	172	2607	9.97751e-06		0.918299	0.981647	1.16879	0.832429	0.977412	1.27317	1.25063	0.960477	0.836888	0.997406
B2_Mm1t	273	103	22	33	77	90	39	25	14	47	723	2.73768e-05		0.706922	1.36623	1.05	1.36275	0.976024	1.32191	1.49088	1.3669	0.590256	0.981734
MT2B2	36	23	3	12	9	19	3	4	2	7	118	0.000194253		0.511576	1.99106	0.872784	3.22572	0.676112	1.78435	0.682115	1.33909	0.515383	0.890466
B1_Mur2	426	123	40	41	111	133	55	33	26	60	1048	0.000229934		0.79807	1.09356	1.32765	1.16013	0.970031	1.35143	1.44826	1.2408	0.760468	0.857505
MT2B1	37	27	1	1	10	8	3	1	1	3	92	0.000473271		0.7839	3.4161	0.367656	0.313119	0.998593	0.885468	0.881384	0.419384	0.328486	0.475964
MT2B	180	53	19	21	34	61	27	9	13	17	434	0.000578366		0.825773	1.14401	1.53175	1.44884	0.696019	1.52049	1.73462	0.808177	0.923038	0.575646
Lx2B2	19	16	1	1	4	0	0	0	0	3	44	0.000648485		0.885595	4.69939	0.778064	0.662647	0.818846	0	0	0	0	1.03319
L1_Mus3	68	36	5	3	17	10	4	3	5	2	153	0.00152719		0.932205	2.53044	1.13029	0.569877	1.02356	0.650169	0.701952	0.763279	1.00987	0.187023
B1_Mur3	320	86	34	35	86	103	36	24	21	59	804	0.00814402		0.770418	0.98504	1.47731	1.29686	0.980791	1.3661	1.22567	1.17427	0.801708	1.11825
MTE2a	57	12	5	7	10	9	2	0	1	20	123	0.00843811		1.00636	0.889074	1.41766	1.71946	0.724643	0.734006	0.432194	0	0.245018	2.7418
B1F1	209	55	21	16	55	56	36	18	23	37	526	0.0119074		0.768261	0.960332	1.39127	0.893924	0.95619	1.10778	1.92106	1.35227	1.36684	1.0684
L1_Mur2	22	17	0	1	10	2	2	2	0	4	60	0.0152828		0.674622	3.25132	0	0.482946	1.63769	0.3206	0.901646	1.316	0	1.00859
ORR1A0	7	10	0	0	3	1	2	0	1	1	25	0.0210365		0.453155	5.48263	0	0	1.11661	0.387392	2.27372	0	1.24551	0.588344
GC_rich	333	51	33	16	71	51	23	19	19	44	660	0.0212105		1.18664	0.688704	1.76088	0.707921	0.987064	0.778601	0.944109	1.13122	0.886041	1.00859
RSINE1	946	240	61	73	245	226	102	69	59	155	2176	0.0410487		0.896206	1.0195	0.964946	0.989087	1.03893	1.07755	1.28595	1.24979	0.833086	1.08295
MER53	10	1	1	1	0	2	0	1	1	7	24	0.04806		0.832326	0.357563	1.45464	1.23886	0	0.845219	0	1.6593	1.29966	5.81422
ORR1A2	97	42	8	6	17	17	5	9	4	18	223	0.0510653		0.897063	1.90832	1.2449	0.787848	0.675747	0.767262	0.599719	1.60503	0.545977	1.23983
Lx4A	20	8	1	4	2	12	1	2	4	0	54	0.0531131		0.685445	1.43025	0.631259	2.27951	0.314941	2.6564	0.493353	1.46784	2.39138	0
(TTTTTG)n	50	23	2	6	12	21	2	4	9	5	134	0.0542321		0.693605	1.70406	0.50692	1.33565	0.805422	1.72784	0.396178	1.17427	2.15224	0.547297
L2c	112	21	6	7	16	19	5	5	11	30	232	0.0542321		1.08757	0.818496	0.888232	0.886475	0.606553	0.829347	0.575941	0.840615	1.48785	2.09707
MIRb	319	45	13	17	63	58	12	21	22	44	614	0.0542321		1.26006	0.650399	0.72369	0.811382	0.936249	0.969874	0.521217	1.35151	1.11086	1.08998
RCHARR1	25	3	3	4	15	8	0	0	0	3	61	0.0622171		0.809206	0.425376	1.73052	1.99957	2.67015	1.40338	0	0	0	0.730358
(TTCA)n	21	1	2	1	6	10	0	5	2	4	52	0.0737342		0.789368	0.161254	1.33827	0.558702	1.06806	2.21367	0	4.05999	1.19569	1.17669
(TC)n	259	55	14	14	60	53	20	24	31	48	578	0.075681		0.946086	0.86485	0.830486	0.707294	0.94847	0.938596	0.937195	1.65331	1.69408	1.27882
L1Md_F2	115	47	4	11	20	21	6	8	11	21	264	0.075681		0.899359	1.78122	0.514719	1.23886	0.671185	0.80348	0.608087	1.19262	1.29966	1.22027
(A)n	289	68	21	25	61	90	27	17	11	47	656	0.0890322		0.9176	0.951068	1.10644	1.12892	0.839489	1.47839	1.1224	1.01532	0.50979	1.08974
CT-rich	137	35	12	9	26	21	12	5	21	18	296	0.108611		1.00403	1.10283	1.41366	0.893535	0.788519	0.709984	1.10483	0.655738	2.28268	0.914261
PB1D10	648	174	42	48	171	153	65	52	35	90	1478	0.133267		0.909743	1.09737	0.978539	0.956436	1.07133	1.07359	1.20283	1.39167	0.725037	0.915578
(TTTC)n	103	38	7	7	21	28	10	12	5	8	239	0.146333		0.882511	1.55477	1.00947	0.859728	0.788797	1.23378	1.14182	2.01748	0.638723	0.489013
A-rich	202	52	13	25	37	54	19	10	11	18	441	0.152189		0.984861	1.09934	1.01621	1.71237	0.749933	1.29731	1.17727	0.885474	0.764685	0.600862
L1_Mus1	61	27	3	0	17	9	5	4	2	7	135	0.166325		0.96055	2.05598	0.76038	0	1.17969	0.664101	1.00568	1.16531	0.449507	0.772201
ZP3AR	28	6	1	2	9	16	7	2	2	5	78	0.166325		0.652544	0.685328	0.434503	0.749838	1.06806	2.39933	2.57794	1.00431	0.786638	0.967141
(CAA)n	65	16	6	12	14	9	6	8	5	7	148	0.169451		0.912551	0.996841	1.41366	2.51416	0.855511	0.601991	1.10483	2.1808	1.04518	0.701005
(CAAAA)n	173	31	17	21	28	39	16	8	15	20	368	0.169451		1.03379	0.756505	1.62041	1.72441	0.674344	1.10213	1.18853	0.848087	1.27021	0.811509
(GAAA)n	96	23	12	10	16	32	9	9	3	15	225	0.169451		0.867168	0.936389	1.88489	1.32529	0.626868	1.54154	1.08949	1.59016	0.403949	1.00859
BC1_Mm	76	8	9	4	15	13	9	8	3	15	160	0.169451		1.05428	0.432839	1.99411	0.730611	0.847082	0.82222	1.55847	2.00863	0.571189	1.46072
ID4_	254	63	24	24	58	72	29	25	19	40	608	0.169451		0.836088	0.950657	1.37493	1.17098	0.86351	1.24891	1.30964	1.63653	0.964266	0.994384
(CGGGG)n	63	6	1	6	11	4	4	1	1	11	108	0.175605		1.63136	0.483761	0.31268	1.67611	0.928588	0.357593	1.00568	0.356672	0.279367	1.60127
MurSatRep1	11	4	1	0	10	1	1	1	3	2	34	0.179899		0.557297	1.09653	1.01384	0	3.41186	0.28174	0.792355	1.15648	2.8928	0.882516
(TTTTA)n	15	10	1	1	9	8	5	4	2	5	60	0.18682		0.388419	1.64479	0.567063	0.482946	1.44502	1.43037	2.37707	2.726	1.03077	1.28366
MIR	294	50	10	14	69	50	17	20	25	46	595	0.205829		1.13816	0.75449	0.57191	0.686598	1.07415	0.852974	0.769051	1.32744	1.31106	1.18312
RLTR31D_MM	39	5	6	0	8	10	4	0	6	4	82	0.205829		1.05686	0.534022	2.64132	0	0.885239	1.29131	1.34091	0	2.35991	0.724116
(CA)n	733	144	45	53	183	151	53	42	59	76	1539	0.206605		1.05972	0.848923	1.00773	1.01627	1.10508	1.01146	0.932591	1.07073	1.19165	0.73352
(CAAA)n	217	65	11	23	55	67	27	11	21	31	528	0.20829		0.813057	1.15455	0.711845	1.29774	0.952147	1.35125	1.40916	0.811999	1.23814	0.88074
(T)n	290	57	17	30	58	65	37	17	24	40	635	0.20829		0.979491	0.811011	0.920331	1.41292	0.823104	1.06023	1.61784	1.04982	1.17416	0.949261
(TCTA)n	40	10	3	7	10	9	10	2	5	5	101	0.233285		0.764103	0.903729	1.02419	2.12188	0.899831	0.90953	2.87338	0.770989	1.55689	0.73543
Lx7	66	28	2	9	16	20	6	5	2	6	160	0.234244		0.818159	1.74447	0.423503	1.69831	0.909829	1.3282	1.01874	1.23109	0.378383	0.55014
(TCCA)n	18	1	0	3	3	1	2	0	4	2	34	0.2406		1.31091	0.24921	0	2.75747	0.792432	0.28174	1.63423	0	3.98563	0.882516
(TATATG)n	23	1	1	1	7	1	1	4	3	2	44	0.254379		1.27623	0.191254	0.778064	0.662647	1.54917	0.216219	0.608087	3.81639	2.18724	0.672393
MTA_Mm	118	15	2	3	23	17	4	6	4	13	205	0.256969		1.58046	0.649258	0.329623	0.423176	1.03481	0.840724	0.520353	1.15067	0.59487	0.956059
(GAA)n	23	7	5	6	13	10	4	2	2	5	77	0.262055		0.496313	0.822394	2.32338	2.40793	1.66328	1.38767	1.43275	1.0177	0.797126	0.980573
L1MA6	20	3	0	0	2	3	0	4	1	4	37	0.265392		1.37089	0.725642	0	0	0.467912	0.82036	0	4.62593	0.83034	1.71155
ID4	261	52	14	15	61	62	23	27	16	36	567	0.27922		0.993896	0.830378	0.847006	0.774289	0.987147	1.14146	1.10551	1.9082	0.868014	0.957305
B1F	503	113	33	45	124	114	61	30	29	70	1122	0.279617		0.946889	0.921016	1.01384	1.19055	1.0174	1.05149	1.50331	1.04846	0.793115	0.939561
(CCG)n	56	14	5	1	9	7	1	0	2	2	97	0.281337		1.59157	1.38717	1.8183	0.296811	0.837456	0.723132	0.272372	0	0.62931	0.297268
(TTTG)n	209	61	15	17	43	63	26	16	14	27	491	0.281337		0.863612	1.16665	1.05431	1.02193	0.785946	1.36854	1.46202	1.28552	0.87734	0.821653
C-rich	173	27	9	20	32	31	8	6	11	29	346	0.281337		1.16526	0.69607	0.893503	1.74809	0.834493	0.914984	0.618881	0.673481	0.981536	1.29176
Lx10	17	9	1	5	4	5	0	0	3	3	47	0.281337		0.660312	1.94777	0.72732	3.39212	0.761717	1.10683	0	0	2.03811	0.962745
MTE2b	66	16	7	10	16	7	4	0	6	8	140	0.282317		1.03928	1.06115	1.76088	2.19183	1.05658	0.489338	0.769051	0	1.33846	0.855773
MER5A	70	9	1	1	10	9	3	0	6	9	118	0.298743		1.69933	0.679041	0.285955	0.243537	0.758191	0.767676	0.682115	0	1.60137	1.16589
PB1D11	208	44	16	17	57	63	27	13	11	30	486	0.298743		0.871847	0.818673	1.13895	1.03283	1.08798	1.38472	1.5381	1.0489	0.692241	0.928964
MER3	17	2	1	3	5	1	1	4	1	2	37	0.299987		0.990468	0.469939	0.929354	2.51416	1.27945	0.258261	0.726326	4.62593	0.83034	0.806872
ID	86	23	13	13	26	19	7	6	9	12	214	0.300771		0.782907	0.990317	2.16387	1.84288	1.13245	0.905902	0.884223	1.10088	1.31234	0.838827
MLT1A0	54	5	1	4	17	3	3	3	2	5	97	0.308099		1.46335	0.446953	0.348508	1.22554	1.74005	0.296726	0.834502	1.218	0.62931	0.767405
(CAGA)n	37	8	2	5	15	6	3	6	0	7	89	0.332266		0.829125	0.812241	0.76912	1.69606	1.65982	0.672102	0.91213	2.75884	0	1.20539
(TTCC)n	53	17	0	7	12	8	6	7	2	7	119	0.33833		0.935737	1.37066	0	1.78086	0.918332	0.670084	1.38837	2.38525	0.510978	0.882516
(CCTG)n	16	0	1	1	0	0	0	0	0	3	21	0.355104		3.72882	0	1.67284	1.42469	0	0	0	0	0	2.35338
MERVL_2A-int	17	8	1	0	1	5	0	3	2	1	38	0.355104		0.943303	2.19305	0.904236	0	0.22131	1.4087	0	3.27119	1.66068	0.381628
(ATTG)n	10	2	3	1	4	1	0	0	0	4	25	0.370493		0.776838	0.715125	4.56228	1.18724	1.55971	0.387392	0	0	0	2.68957
RLTR10C	12	5	1	0	2	1	0	3	0	1	25	0.370493		1.07562	2.05598	1.39403	0	0.71204	0.387392	0	5.20417	0	0.588344
(CCA)n	34	4	3	1	5	2	2	0	5	2	58	0.381484		1.65078	0.609181	1.82491	0.499892	0.772496	0.33205	0.933847	0	2.82002	0.504295
(TAAA)n	120	23	13	15	32	29	13	7	11	28	291	0.403386		0.817724	0.705786	1.56452	1.54858	1.0117	1.0291	1.22274	0.94066	1.17434	1.5033
RLTR20C1_MM	30	4	4	0	3	7	1	1	5	4	59	0.409361		1.20544	0.598105	2.43322	0	0.438668	1.25157	0.450823	0.657999	2.7678	1.02693
RMER30	29	1	2	0	3	3	0	2	1	1	42	0.444482		2.59942	0.200584	1.67284	0	0.629882	0.715186	0	1.9082	0.729079	0.344396
PB1	164	29	7	12	40	28	22	9	15	18	344	0.453706		1.06168	0.757124	0.694947	1.0299	1.07743	0.823821	1.78649	1.0253	1.36287	0.779646
(CGTG)n	10	1	2	0	1	2	0	2	0	0	18	0.459247		1.45657	0.483761	4.18209	0	0.481674	1.16218	0	4.77049	0	0
L2a	173	33	8	11	35	28	19	17	13	25	362	0.459247		1.06661	0.824893	0.756084	0.892969	0.876441	0.779424	1.44842	1.88054	1.11346	1.0475
MER5B	24	8	0	1	4	3	3	1	5	1	50	0.459247		1.07562	1.56646	0	0.581507	0.71204	0.593452	1.669	0.778856	3.32136	0.288168
tRNA-Ala-GCY_	16	10	3	2	5	5	2	4	3	4	54	0.459247		0.490634	1.86908	1.96804	1.09592	0.835557	0.948716	1.00568	3.05311	1.75837	1.12962
(TG)n	763	160	36	53	159	131	60	46	58	101	1567	0.461263		1.10583	0.935203	0.786703	0.997472	0.924691	0.848162	1.04105	1.1542	1.14894	0.972814
IMPB_01	92	31	7	8	10	25	8	4	5	12	202	0.461263		0.974578	1.49089	1.20101	1.175	0.426482	1.31319	1.07826	0.770989	0.758686	0.891805
L1Md_T	31	8	6	4	10	13	4	0	3	8	87	0.461263		0.645053	0.832804	2.47828	1.3732	1.06344	1.63333	1.26013	0	1.06758	1.4299
MER2	47	2	4	4	14	9	4	1	2	11	98	0.461263		1.07386	0.171332	1.42369	1.2125	1.36474	0.940188	1.11267	0.393443	0.622755	1.78532
MIR3	157	31	5	10	26	23	6	6	14	26	304	0.461263		1.24453	0.933854	0.559477	0.969178	0.765827	0.760998	0.526464	0.768401	1.44307	1.3206
ORR1G	27	4	0	0	1	4	1	1	4	2	44	0.461263		1.8507	0.822394	0	0	0.190429	0.929741	0.608087	0.887533	2.98922	0.672393
RMER6B	16	6	2	1	2	2	5	2	1	3	40	0.461263		0.776838	1.45128	1.76088	0.730611	0.430972	0.489338	3.73539	2.00863	0.766468	1.14489
URR1A	142	19	8	8	21	20	10	7	4	15	254	0.462		1.47738	0.664914	1.08802	0.926629	0.738016	0.794651	1.07163	1.08157	0.478276	0.886208
MER20	34	4	4	1	14	7	2	2	5	9	82	0.467406		0.82539	0.42174	1.71573	0.351776	1.68586	0.867759	0.653693	0.954098	1.94105	1.74085
Lx5c	30	13	4	2	15	5	5	2	1	8	85	0.468389		0.635595	1.48488	1.65218	0.686598	1.75467	0.581088	1.63423	0.919613	0.35586	1.46704
ORR1B2	54	9	3	2	4	6	0	4	3	6	91	0.483527		1.70065	0.902627	1.14057	0.640311	0.376481	0.656288	0	1.75466	1.01905	0.996724
(CATA)n	57	7	1	8	17	14	6	4	1	9	124	0.49204		0.991338	0.49203	0.272006	1.96509	1.30097	1.18331	1.32955	1.27213	0.243026	1.10506
(TCCC)n	34	6	1	6	5	13	2	3	4	7	81	0.49204		0.842952	0.657915	0.418209	2.27951	0.538715	1.77745	0.661968	1.46784	1.55284	1.3357
L1_Mur3	39	16	2	3	8	9	1	5	2	2	87	0.49204		0.946771	1.85328	0.787217	1.01764	0.829211	1.07278	0.304043	2.32707	0.703347	0.332241
L2b	111	25	6	7	16	25	4	6	13	21	234	0.49204		1.05157	0.983725	0.88044	0.878664	0.600988	1.11213	0.454743	1.00431	1.75837	1.39214
MLT1J	27	0	0	1	2	3	2	1	3	3	42	0.49204		2.09746	0	0	0.694971	0.409423	0.715186	1.30739	0.930828	2.2994	1.08617
MTE-int	19	4	0	0	6	4	0	1	0	7	41	0.49204		1.00636	0.889074	0	0	1.40374	1.00513	0	0.954098	0	2.90711
ORR1F	99	17	5	5	22	12	1	8	5	14	188	0.49204		1.29618	0.817585	0.914118	0.77852	1.08522	0.633915	0.139827	1.69617	0.816728	1.13611
(GA)n	276	73	16	24	45	53	25	13	26	42	593	0.494049		1.01455	1.15451	0.927743	1.20185	0.67241	0.912524	1.15087	0.855399	1.37072	1.07632
(CGG)n	54	11	1	3	7	11	0	0	1	6	94	0.501027		1.5731	1.08992	0.35975	0.939357	0.658842	1.23219	0	0	0.321422	0.962745
B1F2	197	53	10	15	50	46	26	11	10	40	458	0.501027		0.879523	1.07622	0.746802	0.964802	1.00349	1.03806	1.57371	0.939157	0.667238	1.35122
B3A	788	172	50	65	186	191	73	44	44	108	1721	0.501027		0.984161	0.913181	1.0011	1.11842	0.992217	1.16066	1.15824	1.00132	0.784293	0.945435
ORR1E	78	20	0	2	18	10	3	3	3	12	149	0.501027		1.28014	1.27503	0	0.387671	1.12513	0.668879	0.537282	0.78419	0.614224	1.23681
AT_rich	922	211	53	58	209	186	90	44	52	132	1957	0.505296		1.03804	0.993844	0.931306	0.87027	0.979055	0.976465	1.26047	0.87779	0.815956	1.0213
L1VL4	14	1	1	0	0	0	0	0	1	0	17	0.513034		5.43787	0.513996	2.09105	0	0	0	0	0	1.86827	0
RLTR23	10	3	3	2	5	3	2	1	0	0	29	0.513034		0.613293	0.948916	3.86039	2.11065	1.70593	1.07278	1.93687	1.363	0	0
RMER2	19	10	0	4	5	4	1	1	1	1	46	0.513034		0.819996	2.28443	0	2.7137	0.998593	0.885468	0.581061	0.848087	0.664272	0.313783
RMER13B	11	7	0	0	2	2	0	0	2	1	25	0.520733		0.915559	3.1982	0	0	0.71204	0.808471	0	0	2.59933	0.588344
RLTR14	23	7	3	1	7	13	3	1	2	2	62	0.523198		0.687203	1.04668	1.70119	0.467112	1.04217	2.46666	1.32955	0.625638	0.996408	0.470675
L1MC5a	28	3	2	2	5	0	0	2	1	1	44	0.524104		2.0392	0.601752	1.59318	1.35685	1.0498	0	0	1.81733	0.695168	0.328378
(TTTTG)n	145	44	12	5	44	44	13	7	10	23	347	0.524929		0.836447	1.19424	1.19845	0.416576	1.18908	1.35012	1.01773	0.785728	0.88701	1.00236
MYSERV6-int	15	4	3	0	3	0	2	1	0	1	29	0.524929		1.24849	1.31583	3.86039	0	0.944822	0	1.93687	1.363	0	0.504295
RLTR40	10	0	1	2	3	5	2	2	0	1	26	0.524929		0.728285	0	1.33827	2.37449	1.06806	2.21367	2.17898	3.18033	0	0.56481
L1MEc	19	2	2	1	1	3	2	3	0	1	34	0.525564		1.47599	0.513996	2.09105	0.863449	0.248135	0.89975	1.63423	3.69328	0	0.427886
5S	10	3	0	1	0	2	1	0	3	1	21	0.540918		1.05932	1.37066	0	1.42469	0	0.978675	1.30739	0	4.98204	0.706013
RLTR20A4	51	7	1	3	12	17	6	6	3	7	113	0.543767		0.958518	0.54309	0.298721	0.777104	0.972887	1.64642	1.46623	2.14003	0.815243	0.93247
(CCAA)n	12	5	0	0	3	7	3	2	1	4	37	0.544808		0.559323	1.28499	0	0	0.722511	2.1694	2.30715	2.1808	0.83034	1.71155
L1_Mus2	25	10	3	4	10	7	4	1	1	0	65	0.544808		0.728285	1.49526	1.61887	1.86845	1.48881	1.1221	1.71461	0.596311	0.467066	0
L1MB3	30	7	1	2	10	2	1	3	0	1	57	0.561962		1.29473	1.15135	0.597442	1.03614	1.74223	0.338088	0.466924	2.12022	0	0.252147
MER58B	21	4	0	0	7	0	1	2	0	2	37	0.561962		1.5294	0.996841	0	0	1.91064	0	0.726326	2.1808	0	0.806872
(CAAT)n	16	2	0	2	8	4	0	1	3	1	37	0.564279		0.887815	0.469939	0	1.62822	2.25889	1.12696	0	1.06011	2.63755	0.392229
(TCTG)n	47	15	3	4	10	7	3	1	8	4	102	0.564279		0.995765	1.41792	1.01384	1.16301	0.89005	0.685073	0.792355	0.377861	2.54402	0.576337
(TATG)n	60	7	4	3	6	15	1	3	4	9	112	0.566814		1.34453	0.548263	1.23914	0.784234	0.463498	1.43774	0.235565	1.05038	1.10712	1.23381
Lx3_Mus	26	5	0	0	1	3	2	0	0	2	39	0.566814		2.33051	1.2094	0	0	0.215486	0.774784	1.41339	0	0	0.763257
URR1B	139	24	11	8	31	21	12	8	2	16	272	0.566814		1.21782	0.795865	1.41005	0.863449	1.05329	0.777871	1.20682	1.15648	0.221424	0.882516
(CAG)n	25	9	2	0	2	5	1	2	0	1	47	0.597899		1.32416	1.94777	1.48697	0	0.363932	1.10683	0.568429	1.69617	0	0.306962
U6	11	1	1	3	6	5	2	2	1	4	36	0.597899		0.512713	0.23497	0.955907	2.59035	1.63769	1.49958	1.5381	2.24494	0.854064	1.76503
(GTTTG)n	23	4	2	4	4	4	4	0	4	3	52	0.600437		0.924169	0.685328	1.33827	2.37449	0.682372	0.774784	2.17898	0	2.49102	0.864505
(CCCCG)n	49	7	1	4	11	10	1	0	0	5	88	0.611458		1.46404	0.710711	0.38456	1.35685	1.16978	1.19198	0.300549	0	0	0.850618
L1MD	23	5	1	5	2	3	1	1	1	4	46	0.621692		1.16526	1.00292	0.743483	3.47486	0.372203	0.648657	0.581061	0.848087	0.664272	1.34479
AmnSINE1	12	2	0	0	1	2	1	0	1	5	24	0.626754		1.16526	0.747631	0	0	0.35602	0.845219	1.13686	0	1.29966	3.71586
MLT1H	13	1	2	3	4	2	0	1	0	1	27	0.626754		1.08202	0.316305	2.67654	3.56173	1.42408	0.743793	0	1.46784	0	0.543087
RMER1A	13	2	0	1	1	0	0	1	0	4	22	0.626754		1.68315	0.822394	0	1.35685	0.389927	0	0	1.81733	0	3.13783
L1M2	52	7	2	2	3	7	4	1	3	8	89	0.629195		1.63766	0.702044	0.76912	0.655031	0.285644	0.793682	1.23048	0.433681	1.04275	1.39459
RMER5	62	13	2	3	14	19	4	8	6	10	141	0.629195		0.914505	0.835244	0.481392	0.619431	0.902665	1.44796	0.763437	2.29558	1.32854	1.07788
(TCTCCC)n	12	3	1	1	0	1	3	1	2	1	25	0.632528		1.07562	1.12145	1.39403	1.18724	0	0.387392	3.5656	1.59016	2.59933	0.588344
T-rich	186	41	13	14	28	45	20	10	11	21	389	0.632528		1.06767	0.968912	1.15675	1.06377	0.635116	1.21623	1.41722	1.00696	0.86988	0.805775
B4	436	98	23	42	99	96	38	21	20	56	929	0.632939		1.03053	0.969851	0.849343	1.3492	0.976696	1.07149	1.11517	0.882646	0.657695	0.905767
MLT1B	50	7	2	3	14	6	1	0	1	6	90	0.632939		1.45657	0.693585	0.76038	0.982546	1.5084	0.664101	0.293795	0	0.335868	1.00859
ORR1A1	27	10	3	1	4	5	0	3	0	5	58	0.632939		1.0149	1.71332	1.82491	0.499892	0.606553	0.877115	0	2.08167	0	1.3321
MLT1I	12	2	0	0	3	2	1	2	3	1	26	0.635856		0.998792	0.685328	0	0	1.06806	0.774784	1.04591	3.18033	3.89899	0.56481
(GGGA)n	40	7	0	2	8	4	0	2	4	8	75	0.637628		1.33172	0.846582	0	0.780653	0.977727	0.523798	0	1.04559	1.68407	1.686
RLTR10	14	0	0	0	0	2	0	0	1	1	18	0.644777		4.0784	0	0	0	0	1.16218	0	0	1.75837	0.830603
(CTG)n	15	4	2	0	2	6	1	0	0	5	35	0.649003		0.873943	1.06115	2.02768	0	0.49627	1.9236	0.769051	0	0	2.35338
(TTA)n	52	11	5	9	9	13	5	2	6	8	120	0.649003		0.891079	0.829939	1.45464	2.31031	0.663929	1.12959	1.13686	0.646846	1.57328	1.00859
Lx8b	46	12	3	3	6	5	2	5	2	10	94	0.649003		1.1167	1.2035	1.10297	0.939357	0.558304	0.522327	0.568429	2.14404	0.649831	1.68098
(GAAAA)n	39	10	1	2	2	5	2	2	4	8	75	0.651134		1.26236	1.26522	0.452118	0.780653	0.224341	0.664101	0.716376	1.04559	1.68407	1.686
L1_Mur1	12	6	0	0	2	1	1	1	2	0	25	0.65252		1.07562	2.59703	0	0	0.71204	0.387392	1.08949	1.59016	2.59933	0
(GGGAGA)n	15	4	2	0	0	1	0	0	1	2	25	0.665291		1.74789	1.56646	2.90928	0	0	0.387392	0	0	1.24551	1.22785
(TTTTC)n	39	6	0	1	6	8	5	4	2	3	74	0.665291		1.29843	0.725642	0	0.390326	0.722511	1.12696	1.89476	2.1808	0.83034	0.59663
MER33	27	2	0	1	5	2	0	0	2	4	43	0.665291		1.96637	0.401168	0	0.678424	1.07743	0.453532	0	0	1.45816	1.44823
MLT1K	16	4	0	3	1	6	1	1	0	4	36	0.665291		0.932205	1.02799	0	2.59035	0.233956	1.85948	0.747078	1.0904	0	1.76503
MTB	35	5	3	2	9	13	1	4	3	3	78	0.665291		0.948465	0.563283	1.33827	0.749838	1.06806	1.85948	0.339581	2.06292	1.19569	0.56481
RLTR24	16	5	1	0	3	4	0	0	3	0	32	0.665291		1.16526	1.52295	1.07925	0	0.847082	1.3282	0	0	3.0923	0
RMER10B	36	11	4	2	8	6	7	1	5	7	87	0.665291		0.822534	1.19031	1.61237	0.670443	0.829211	0.688697	2.28793	0.443767	1.8227	1.23552
(CAGG)n	10	2	0	0	0	1	1	0	2	0	16	0.668798		1.94209	1.17485	0	0	0	0.619828	1.74318	0	4.27032	0
(TTTA)n	127	35	7	11	39	34	12	7	15	29	316	0.668798		0.783003	1.02433	0.757919	1.02765	1.15289	1.12096	1.03215	0.864555	1.48965	1.42679
L1MB8	27	8	0	3	9	4	1	4	2	7	65	0.668798
Lx5	34	6	1	1	6	2	5	2	4	6	67	0.668798
ORR1A4	48	15	4	3	10	8	4	1	7	12	112	0.67557
ORR1D2	65	8	8	2	16	12	4	4	4	8	131	0.67557
L1MC4a	24	3	0	0	6	4	0	3	2	2	44	0.677902
(TGGGGG)n	28	6	0	4	2	7	2	0	1	3	53	0.684009
BGLII	19	0	0	1	4	3	0	0	0	3	30	0.688514
L2	115	27	9	3	34	17	10	7	11	19	252	0.688514
RLTR25B	25	10	4	2	5	6	3	0	0	4	59	0.714817
(CAGAGA)n	19	3	4	2	5	6	2	1	0	2	44	0.71677
(TCTCTG)n	28	2	3	3	5	4	3	1	4	6	59	0.71677
(TGGG)n	10	0	0	0	2	0	2	1	1	1	17	0.71677
RLTR53_Mm	12	2	0	2	1	0	0	0	0	1	18	0.71677
(CAAAAA)n	58	18	7	5	13	12	2	2	5	4	126	0.724196
(CCCCCA)n	26	1	0	2	6	5	2	0	2	6	50	0.724196
B4A	622	120	42	37	149	126	49	33	35	80	1293	0.724196
L1M4	51	9	4	0	17	10	4	4	3	11	113	0.724298
MLT1C	34	3	2	2	13	8	1	1	3	3	70	0.724298
L1MC4	31	8	1	1	4	5	5	3	4	3	65	0.748993
(GGA)n	58	11	1	5	8	16	6	5	5	11	126	0.755503
(TAA)n	46	12	6	3	8	11	5	4	7	7	109	0.755503
G-rich	188	36	9	16	29	30	11	10	13	23	365	0.755503
L1MC	18	3	1	0	3	0	2	2	0	2	31	0.755503
MLT1A	20	6	1	1	8	2	0	0	0	2	40	0.755503
MLT1D	47	3	1	2	9	7	2	1	2	6	80	0.755503
MLT1F	16	1	1	1	2	6	2	0	0	1	30	0.755503
MTEb	41	5	4	4	7	7	0	1	4	5	78	0.755503
RLTR17B_Mm	96	26	6	8	24	17	4	2	3	9	195	0.755503
RLTR20C2_MM	24	2	0	0	6	2	1	1	0	3	39	0.755503
RLTR22_Mur	12	1	0	1	1	5	0	1	2	2	25	0.755503
RMER19A	26	7	2	1	2	3	0	1	0	2	44	0.756697
LTRIS_Mus	11	6	0	2	1	3	1	1	0	1	26	0.76348
Lx4B	12	2	0	1	7	4	1	2	1	1	31	0.76348
Lx8	142	33	6	5	35	26	11	10	4	19	291	0.76348
MTA_Mm-int	15	2	0	0	6	2	0	0	0	2	27	0.76348
(TTAA)n	26	8	1	0	2	8	1	2	1	3	52	0.77636
L1M5	76	13	4	5	24	10	4	3	4	7	150	0.797891
MER5A1	25	2	0	1	4	6	0	0	2	3	43	0.797891
MLTR11A	10	5	2	1	1	2	2	1	0	1	25	0.797891
ORR1A3	23	9	4	0	5	6	3	1	2	5	58	0.801393
(TAGA)n	52	13	2	7	9	11	4	2	1	4	105	0.810579
L3	60	8	4	2	10	14	1	4	3	8	114	0.810579
(CAT)n	14	1	1	1	0	2	0	0	1	3	23	0.811602
(TGAA)n	20	3	1	0	3	0	2	2	1	2	34	0.811602
L1MA9	18	2	0	0	2	1	2	0	1	1	27	0.811602
L1MB2	19	2	1	0	5	3	1	0	0	0	31	0.811602
L1MC1	16	3	2	1	2	2	1	0	3	1	31	0.811602
Lx3A	10	3	0	1	4	0	1	2	1	1	23	0.811602
MTC-int	19	5	2	2	1	4	0	1	0	1	35	0.811602
ORR1B1-int	14	6	1	3	5	5	1	0	3	4	42	0.811602
RLTR12E	10	2	0	0	0	0	1	0	0	2	15	0.811602
RMER17C	49	16	4	6	19	15	3	1	5	8	126	0.811602
Tigger7	29	4	1	0	5	2	1	0	1	3	46	0.811602
ORR1C1	24	9	2	1	7	4	4	3	0	4	58	0.812438
L1MB4	15	1	0	0	2	2	0	0	2	2	24	0.815746
(GAGAA)n	13	4	1	0	2	0	1	1	1	4	27	0.835355
(TCC)n	42	16	5	5	13	11	7	3	2	7	111	0.835355
(TTC)n	35	6	2	3	9	6	5	2	5	2	75	0.835355
CYRA11_Mm	17	1	1	0	4	0	1	1	1	1	27	0.835355
L1_Rod	27	6	0	0	4	5	1	3	1	3	50	0.835355
L1VL2	13	4	0	0	0	2	1	0	0	1	21	0.835355
MLTR73	10	0	1	1	4	1	0	1	1	3	22	0.835355
MTD	229	40	12	20	55	47	22	8	16	32	481	0.835355
RLTR15	20	7	1	0	5	2	1	1	0	5	42	0.835355
RLTR25A	11	3	0	0	1	4	1	0	2	3	25	0.835355
MER2B	11	0	0	0	3	3	0	0	0	1	18	0.84074
Tigger5b	12	1	1	0	1	3	0	0	2	2	22	0.84074
L1MB7	42	7	1	4	11	9	1	1	1	3	80	0.853372
(G)n	11	1	0	1	1	3	0	0	0	3	20	0.859
(TGG)n	41	4	2	1	6	7	1	3	3	5	73	0.859
(TTGG)n	16	6	0	1	7	7	1	2	1	2	43	0.859
L1MEf	14	2	1	0	1	1	0	1	1	0	21	0.859
MER58A	15	4	0	0	4	6	0	0	1	2	32	0.859
(TA)n	189	56	9	15	52	34	18	10	11	29	423	0.869518
YREP_Mm	33	9	0	3	10	6	3	1	0	3	68	0.869518
L1M3	23	5	1	0	3	3	3	2	3	2	45	0.87007
(TCTCC)n	11	1	0	0	1	2	1	0	2	1	19	0.872571
MLTR14	55	14	1	4	12	15	2	2	4	4	113	0.875085
RLTR51A_Mm	20	8	0	3	6	2	2	2	2	3	48	0.875085
ORR1C2	52	12	1	2	14	11	5	5	1	7	110	0.875292
4.5SRNA	21	4	0	1	6	7	2	0	2	1	44	0.882467
L1MA5	21	3	0	1	4	0	1	1	1	3	35	0.882467
L1ME4b	17	4	1	0	3	2	1	0	3	3	34	0.882467
Lx9	93	18	7	4	18	15	9	2	6	16	188	0.882467
ORR1B1	91	28	3	5	20	21	10	5	4	16	203	0.882467
RMER12C	13	3	0	2	6	3	0	0	1	3	31	0.882467
Tigger5	16	1	1	0	2	2	1	0	0	3	26	0.887174
MTEa	89	13	5	3	22	22	5	5	6	11	181	0.887273
(CACCC)n	15	1	1	0	1	4	1	0	1	1	25	0.896906
L1ME4a	14	1	0	1	1	3	0	1	0	1	22	0.896906
(GGGTG)n	14	2	1	1	4	2	1	0	3	2	30	0.911486
(CAAAC)n	33	6	3	3	5	6	2	3	2	1	64	0.914538
Charlie1b	15	3	2	1	1	1	1	1	0	2	27	0.914538
L3b	12	3	0	0	4	3	0	0	0	3	25	0.914538
MT2A	47	7	0	2	9	12	3	2	3	6	91	0.914538
MTB_Mm	35	5	2	3	10	8	1	0	3	7	74	0.914538
MTC	169	34	11	13	30	32	11	11	7	26	344	0.914538
RMER1B	28	4	2	2	6	4	2	0	4	5	57	0.914538
RMER1C	15	4	0	3	4	2	1	0	1	2	32	0.914538
7SK	10	1	1	0	2	1	0	0	0	0	15	0.928359
L1MA7	17	3	1	0	3	1	1	0	0	1	27	0.928359
L1MC3	22	5	0	1	4	2	2	0	1	1	38	0.928359
MIRc	179	34	10	15	36	40	8	10	11	24	367	0.928359
RMER17C2	26	6	1	1	7	4	2	0	4	3	54	0.928359
L1MC5	19	3	1	2	5	3	1	2	3	1	40	0.928523
(TGGA)n	20	7	1	3	2	3	2	1	1	2	42	0.930424
L1MA8	12	1	1	0	1	3	1	0	1	3	23	0.930424
RLTR28	15	2	1	1	3	3	0	2	1	4	32	0.930424
RMER19B	37	12	2	1	7	5	1	2	2	6	75	0.930424
ID2	66	15	8	4	14	15	5	5	5	7	144	0.930524
L1MB5	14	2	2	2	3	1	1	0	1	2	28	0.930524
L1ME1	24	5	1	0	5	2	1	1	2	5	46	0.930524
MER21C	13	4	0	0	4	2	0	0	1	3	27	0.930524
RMER12	14	3	0	1	3	4	3	0	1	2	31	0.930524
(GGGGA)n	17	4	0	2	2	2	1	1	0	1	30	0.932526
(TTG)n	66	15	4	6	18	9	4	6	3	10	141	0.932526
L1MD3	13	2	0	0	4	3	1	0	0	3	26	0.932526
Lx	42	14	1	2	12	9	5	4	4	8	101	0.932526
Lx3C	13	2	1	0	4	1	2	1	0	2	26	0.932526
MTD-int	13	2	0	0	5	2	1	0	1	1	25	0.932526
RMER4A	27	6	1	0	5	8	1	1	1	3	53	0.932526
(GGAA)n	52	11	2	3	11	16	5	4	5	10	119	0.940071
L1Md_A	17	7	1	2	4	2	2	1	2	1	39	0.940071
RMER15	101	33	5	7	27	21	7	4	7	14	226	0.940071
(CATATA)n	18	5	2	1	4	6	3	0	2	4	45	0.940765
(TCCCC)n	10	1	0	1	1	3	0	0	1	2	19	0.940765
HAL1	15	1	1	1	4	4	1	0	0	3	30	0.940765
L1Md_F3	32	10	0	2	6	8	2	1	2	3	66	0.940765
RMER21B	15	6	1	1	5	5	0	0	1	2	36	0.940765
MLT1A1	33	8	1	1	9	7	2	1	4	7	73	0.949784
MLTR11B	21	3	1	1	5	3	3	0	2	4	43	0.949784
GA-rich	140	39	8	13	27	29	8	8	10	19	301	0.957591
(TAAAA)n	24	6	2	2	6	3	3	1	0	2	49	0.95794
RMER19C	10	4	1	0	3	2	0	1	0	2	23	0.960574
tRNA-Ala-GCA	12	2	1	0	3	5	1	1	1	1	27	0.964251
Charlie5	11	4	1	2	4	3	0	0	1	2	28	0.964672
L1MA4	22	4	2	1	4	6	3	1	3	4	50	0.96567
L1MEg	17	5	2	1	5	5	3	0	1	3	42	0.96567
MER21B	13	3	0	1	4	1	1	1	0	1	25	0.96567
RMER6A	32	7	1	4	5	6	3	1	1	4	64	0.96567
MLT1F1	13	3	0	1	2	3	0	1	0	1	24	0.968396
Lx2	26	10	1	2	5	6	3	1	2	3	59	0.97442
Charlie1a	10	1	1	1	2	3	0	0	1	2	21	0.977338
L1MD2	15	3	0	0	3	2	2	1	1	2	29	0.979679
ORR1D1	98	22	4	5	21	16	6	7	7	14	200	0.979679
(C)n	20	5	1	0	4	4	2	1	1	1	39	0.980048
RMER6C	11	5	1	1	3	2	1	0	1	1	26	0.980048
Lx6	25	8	2	1	6	7	1	1	1	3	55	0.980167
RMER4B	33	9	2	1	9	7	2	2	1	3	69	0.980167
L1MEd	12	2	0	1	3	4	1	1	1	3	28	0.981481
RMER10A	62	13	4	5	11	11	6	4	6	8	130	0.985316
MLTR25A	16	3	1	1	3	2	1	0	1	2	30	0.997418

## Sheet: S6    Obox target genes
Transcripts with expression profile simlar to Obox3 and also containing MT2 repeat elements in promoters.
mgi_symbol	transcript_biotype
Gm11640	antisense
Gm12823	antisense
Gm16243	antisense
Gm20631	antisense
Gm11399	antisense
Gm13008	antisense
Gm16094	antisense
AU019990	lincRNA
Gm12114	lincRNA
Gm13191	lincRNA
Gm14742	lincRNA
Gm14929	lincRNA
Gm11635	lincRNA
Gm6507	lincRNA
1600025M17Rik	lincRNA
Gm23215	miRNA
Gm23551	miRNA
Gm23943	miRNA
Gm24617	miRNA
Gm25042	miRNA
Gm26475	miRNA
Bclaf1	nonsense_mediated_decay
Prmt6	nonsense_mediated_decay
Gm12183	processed_pseudogene
Gm12859	processed_pseudogene
Gm13360	processed_pseudogene
Gm16345	processed_pseudogene
Gm21542	processed_pseudogene
Gm6189	processed_pseudogene
Gm6245	processed_pseudogene
Gm9621	processed_pseudogene
1700019M22Rik	processed_pseudogene
Gm12967	processed_pseudogene
Gm16368	processed_pseudogene
Gm15487	processed_pseudogene
Gm5698	processed_pseudogene
Gm6489	processed_pseudogene
Gm9458	processed_pseudogene
Zfp353-ps	processed_pseudogene
AA543401	processed_pseudogene
AU015228	processed_pseudogene
Gm6568	processed_pseudogene
Gm5580	processed_pseudogene
Ddit4l	processed_transcript
Ppp1r2-ps7	processed_transcript
Gm13783	processed_transcript
Ptger4	processed_transcript
Rb1	processed_transcript
Galnt11	processed_transcript
Ankrd22	protein_coding
Arsk	protein_coding
B020004J07Rik	protein_coding
BC080695	protein_coding
Cldn9	protein_coding
Cml2	protein_coding
Gm6763	protein_coding
Iqcf1	protein_coding
Limch1	protein_coding
Olfr376	protein_coding
Tmem132c	protein_coding
Usp17lc	protein_coding
Duoxa1	protein_coding
Gm10264	protein_coding
Gm21319	protein_coding
Gm7104	protein_coding
Hic2	protein_coding
Icam1	protein_coding
Isg15	protein_coding
Klhl11	protein_coding
Med25	protein_coding
Noa1	protein_coding
Phkg1	protein_coding
Rfpl4b	protein_coding
Skint6	protein_coding
Tmed6	protein_coding
Trak2	protein_coding
AF067063	protein_coding
B020018G12Rik	protein_coding
B020031M17Rik	protein_coding
Gadd45a	protein_coding
Gm10696	protein_coding
Gm11238	protein_coding
Gm11487	protein_coding
Gm11756	protein_coding
Gm21761	protein_coding
Gm21762	protein_coding
Gm4778	protein_coding
Gm4858	protein_coding
Gm9117	protein_coding
Gm9125	protein_coding
Rbbp6	protein_coding
Rrp12	protein_coding
Tdpoz1	protein_coding
Zfp352	protein_coding
1810013L24Rik	protein_coding
Csnk1g3	protein_coding
Gm4799	protein_coding
Gm6176	protein_coding
Gm6902	protein_coding
Lysmd1	protein_coding
Spata2	protein_coding
Znhit6	protein_coding
Cbll1	protein_coding
Gm12789	protein_coding
Gm21915	protein_coding
Gm5435	protein_coding
Gm7102	protein_coding
Gm8994	protein_coding
Fam98b	retained_intron
Sp110	retained_intron
Fam98b	retained_intron
Gm22365	snRNA
Gm5590	transcribed_processed_pseudogene
Gm9043	unprocessed_pseudogene
Gm13281	unprocessed_pseudogene
Gm6882	unprocessed_pseudogene
Gm13867	unprocessed_pseudogene
